# Supplementary material for: Clustering pattern and evolution characteristic of microRNAs in grass carp (Ctenopharyngodon idella)
Source: BMC Genomics. 2023 Feb 13;24:73. doi: 10.1186/s12864-023-09159-x (PMC9926789; doi:10.1186/s12864-023-09159-x)
Supplement: Supplementary file 3 — Additional file 3: Table S1. miRNA location in the grass carp genome. Table S2. The miRNA family of twelve species analyzed. Table S3. miRNA clusters in the grass carp genome. Table S4. Expression correlation between miRNA duplication of grass crap. Table S5. MiRNA evolution rate. Table S6. The colinearity blocks of protein between grass carp and zebrafish. Table S7. The colinearity blocks of miRNA between grass carp and zebrafish. Table S8. Tissue-specific miRNAs in the grass carp. Table S9. Expression correlation between neighbouring miRNAs of grass carp. Table S10. Expression level of grass carp miRNAs with different genomic context. Table S11. The predicted common miRNA/target pairs. [file 12864_2023_9159_MOESM3_ESM.xlsx]

## Sheet: Table S1
Supporting Information
Table S1 miRNA location in the grass carp genome
MiRNA	Chromosome	Strand	m_start	m_end	miRNA Sequence
novel0008	LG01	+	606780	606801	CCTGGAAATCTCAGTCTGTCC
novel0009	LG01	+	3131235	3131257	TTCCTAGAATTTGTTCCTGAGA
sCY.novel_167	LG01	+	4245289	4245311	TGTAGTTGTACCACCTGACATG
novel0010	LG01	+	5033294	5033316	TTTCGGTTATCTAGCTTTATGA
novel0039	LG01	-	5033331	5033353	TCTTTGGTTATCTAGCTGTATG
novel0040	LG01	-	5076015	5076039	TGGAAGACTAGTGATTTTGTTGTT
novel0041	LG01	-	7411100	7411122	TTTTGGCCATGTAATGAACATT
novel0011	LG01	+	7867768	7867789	TTTGGTTGTGCTGCCTGTCAT
novel0012	LG01	+	8421577	8421600	TTAATACTGACTGTCTCTCCAGT
novel0013	LG01	+	8613340	8613362	AACATTCTTCGAACATCCTTTA
novel0014	LG01	+	9142573	9142595	AAATGACACCGCTTTCTCTGTG
novel0015	LG01	+	10839722	10839744	ATTAAGAATGCGGAATGACGAG
novel0042	LG01	-	10839755	10839777	ATTAAGAATGCGGAATGACGAG
novel0016	LG01	+	11333857	11333881	TATCGATATTCTGAGCACAGCCCT
novel0043	LG01	-	13406452	13406474	TGCGATCTCAGACATATTCTCA
novel0017	LG01	+	16493281	16493302	GCTCTGTCACTCTGCTGCAAT
novel0044	LG01	-	17475641	17475662	AGAGCAGGTGTCTGAAGCATG
novel0018	LG01	+	18785547	18785569	CTTCCTCTGATGGATGGGCCGA
novel0045	LG01	-	19178679	19178700	AATTAATGTGGCGCACCTGTG
novel0019	LG01	+	20869307	20869329	CGTGATCTCAAACATTTTCTCA
novel0046	LG01	-	21215608	21215629	GAGAATATGTTTGAGATCGCG
novel0047	LG01	-	21359113	21359136	CTAGAGCATCTTAACATATTTCT
novel0048	LG01	-	21523107	21523129	TGACTTTTTTTTTCTCGTAATT
novel0049	LG01	-	22213304	22213326	CATAACCGGCTAGATGTTCATT
novel0050	LG01	-	22754965	22754987	TTGCATAGTCACAAAAGTGATC
novel0051	LG01	-	22895468	22895490	CCCCCCCATCGACTACCATAGT
novel0020	LG01	+	23064013	23064038	TCTGAATCTCTTCTCTTTTGTCTCT
novel0052	LG01	-	23690608	23690630	TCTCTCAGACTCTGTGCACCAG
novel0053	LG01	-	28062021	28062043	CAGGTGTACGTGTCTCCAGATT
novel0021	LG01	+	28648444	28648465	CCATCGCTTCTGACGCCGCTC
novel0022	LG01	+	29545084	29545105	GAAAAAGTGTCCCAATCAACT
novel0054	LG01	-	29866633	29866655	CTGGGCTGGAAAAGTGATAAGG
novel0023	LG01	+	29866674	29866696	TGGACGGAGAACTGATAAGGGC
novel0024	LG01	+	29866674	29866696	TGGACGGAGAACTGATAAGGGC
novel0025	LG01	+	30321792	30321814	TTCCCTTTGTCATCCTATGCCT
novel0055	LG01	-	30684654	30684676	TACTTGCGTGGTGTTCGAGAAC
sCY.novel_123	LG01	+	30823449	30823471	CTATGGAAGTCAATGGGGCCCA
novel0026	LG01	+	30908772	30908794	TGCTGCCTCCGACTCTGACATT
novel0056	LG01	-	31213746	31213768	TATGGAAGTTGAGCCTCACGCT
novel0057	LG01	-	31910300	31910322	TTCTCCTTTGAACTTCATGACA
novel0058	LG01	-	32664311	32664332	TAGCAGCACATCAATATTGGC
miR-15b	LG01	-	32664857	32664879	TACAAACCATGATGTGCTGCTA
novel0027	LG01	+	33022390	33022412	CGTTCTTATGTAAATTTTCACA
novel0028	LG01	+	34569724	34569746	TGGAAACTGACATACACACACT
novel0059	LG01	-	34569758	34569780	TGGAAACTGACATACACACACT
novel0060	LG01	-	34647330	34647353	CAAGTGCTCTGTTTTGATCCCAT
novel0061	LG01	-	34774045	34774067	TCCTCATTGTGAATGCTGTGTG
novel0029	LG01	+	36706893	36706912	TTCGTTCCGTAAGTTGATT
novel0030	LG01	+	38407206	38407228	CAATGAGGGACTGGTGGGAGAC
novel0031	LG01	+	38907704	38907726	TGGATCTAAACCGGAGCTGGCA
novel0062	LG01	-	38907741	38907763	TGGATCTAAACCGGAGCTGGCA
novel0032	LG01	+	39573964	39573986	ACTGAACCTAAAGATACGATGC
novel0033	LG01	+	39620139	39620161	TGGCAAGATGTTGGCATAGCTG
novel0063	LG01	-	39729506	39729528	CAATTCGTCGGTTCACTTCTGA
novel0034	LG01	+	40562157	40562180	TGACTTCAAATACAGCGGCTCGA
novel0035	LG01	+	41377148	41377170	TACTGGCGTGCTGTCTGGTTGC
novel0036	LG01	+	44740262	44740284	ACACAGAATGCATTGTTTCCAT
novel0037	LG01	+	44784833	44784855	TCTACAGGGCGGAATGACTGAA
novel0038	LG01	+	46787463	46787486	TTCTGGCCTTGAACTCACTGTTT
sCY.novel_85	LG01	+	47246616	47246638	TGCACCAGTGCTGAAGTTTCTC
novel0064	LG01	-	48372790	48372813	ATCTTCCACACTCCTTGTTCTGT
novel0065	LG01	-	49625646	49625667	ATAGACTTTGTTGTGAATATT
sCY.novel_47	LG01	-	49739960	49739981	AATGAAAACAAGAGAGACAGA
novel0111	LG02	-	616068	616091	TTAGACTTTGTGGCGGAGGCCTG
sCY.novel_154	LG02	+	1587825	1587846	CCCAGCCATATTTGTTTGAAC
novel0112	LG02	-	3251452	3251474	AGATGTTGCTGTAACCTCACCT
novel0066	LG02	+	3927350	3927375	TTCTTCATTGTTGGCCCGCCGCTGA
novel0067	LG02	+	7307432	7307454	AGATGTTGCTGTAACCTCACCT
novel0068	LG02	+	7604347	7604368	GCTCCGTTTGCTATAGAAACA
novel0069	LG02	+	7805649	7805672	GTGCTCCTGGATGACGATGACGT
novel0070	LG02	+	8047512	8047534	AACGGAACTTGCAATGATGGTT
novel0071	LG02	+	10280345	10280370	TTGTAACTTTTCTGACTGCCATAGG
novel0113	LG02	-	11340078	11340100	TCAGAATGGGGCTGCCTCCTGC
sCY.novel_50	LG02	-	12487481	12487505	GTAATTAAATCATTAACCCCTGAT
novel0114	LG02	-	12541655	12541678	ACTCTACCGGACAGTGGACCTCG
novel0115	LG02	-	12580645	12580667	ATGACGCTCTGCTCTGATGCAT
sCY.novel_66	LG02	-	13147103	13147125	GCTCAACGTCCATAGGAATGAA
sCY.novel_67	LG02	-	13147103	13147125	GCTCAACGTCCATAGGAATGAA
sCY.novel_104	LG02	-	14956720	14956742	GTTCGTCATCACACGTCACGTT
sCY.novel_105	LG02	-	14956720	14956742	GTTCGTCATCACACGTCACGTT
sCY.novel_113	LG02	-	14956720	14956742	GTTCGTCATCACACGTCACGTT
sCY.novel_90	LG02	-	14956720	14956742	GTTCGTCATCACACGTCACGTT
sCY.novel_98	LG02	-	14956720	14956742	GTTCGTCATCACACGTCACGTT
novel0072	LG02	+	15062713	15062735	TACTTGCTCTAAACTCCTCAGG
novel0116	LG02	-	15062748	15062770	GACTTGGTCTAAGCTCCTCAGT
novel0073	LG02	+	15099523	15099545	TTGATGATTCAGAAGAGGAAGT
novel0074	LG02	+	15120334	15120356	ACCTGTGACTGTTTAAACTGCC
novel0075	LG02	+	15446228	15446250	GTGCCTTTGAACCAACGATAGT
novel0117	LG02	-	17851421	17851442	CAATGTTCCTGCAGTGCAATA
novel0118	LG02	-	18448064	18448086	TTCACAGTGGTTAAGTTCTGCC
novel0119	LG02	-	18996904	18996926	TAGTGGTAAAAAAGAAAGACTG
novel0076	LG02	+	19227785	19227806	GTTGTGAAGTTCATGTGAGAA
novel0120	LG02	-	20379923	20379943	AACCTGTCACTCACATGAGC
sCY.novel_2	LG02	+	20624088	20624110	ATTCCTATGGAAGTTGAGCTTC
novel0121	LG02	-	21028581	21028602	TAAGTTATGGCTGAAGGGCGT
novel0122	LG02	-	22157532	22157555	AGGGGCTTTTGGGGGCACTTGTG
miR-193b	LG02	-	22159075	22159097	AGCGGGACTTTGCGGGCCAGTT
novel0123	LG02	-	22623760	22623781	TACCAGATGTAGGCCGGATCT
novel0077	LG02	+	23055088	23055110	TACAAGGATACAGTGGTATGGT
novel0124	LG02	-	23988128	23988151	AAAACCGCAGAGCTTCACAGACT
novel0078	LG02	+	24993358	24993380	CCTAGAACTTAAAAGATGACCT
sCY.novel_28	LG02	+	25506635	25506658	AACTGATGATTGGTTTGCTGTAG
novel0125	LG02	-	25508613	25508637	ATGGATCTTGACGCTCTGTGTGCG
novel0079	LG02	+	25686529	25686552	AATACCTGAGGTCGTAATGTGGC
novel0080	LG02	+	26079766	26079788	GCAATGAAAATCAATGGGGTCT
novel0081	LG02	+	26446178	26446200	AGTAAAGCTGTCATGAATGTGT
novel0126	LG02	-	26446213	26446235	AGTAAAGCTGTCATGAATGTGT
novel0082	LG02	+	26563466	26563488	TGGGTCTTTGCGGGCAAGGTGA
novel0083	LG02	+	26564548	26564570	CATAATGCCCCTAAAAATCCTT
novel0084	LG02	+	27253987	27254007	AATGCATTGGAAAGACATGA
miR-181c	LG02	-	27652931	27652953	CCCACCGACAGCAATGAATGTG
novel0085	LG02	+	28657569	28657591	TTCCATAAAGAGGTGCCTCAAT
novel0086	LG02	+	28726822	28726845	TTGCAGAACTTTAGACAGCCAGG
novel0087	LG02	+	28791851	28791873	ATGAAGTGAAAGGTGACTGAGG
novel0127	LG02	-	29518617	29518640	TCTCCCAATCCTTGTACCAGTGT
novel0088	LG02	+	29673438	29673460	TTCAGTGGCACAGATCCTCAAC
novel0128	LG02	-	29953795	29953817	ACTTTCCTCGGTGGGACTCAAA
novel0089	LG02	+	31336103	31336125	TTGGTTCCCATTGACTCCTATT
novel0129	LG02	-	33467190	33467211	TGCGTTGCCAGTCTGAAAACA
novel0090	LG02	+	33467193	33467216	TTTCAGACTGGCAACGCACTTGA
novel0130	LG02	-	33489594	33489617	TTAGATCACAAGTATTACGGACT
novel0091	LG02	+	37344984	37345006	TAGGTAGTTTCAAGTTGTTGGG
novel0092	LG02	+	37390821	37390843	TACCCTGTAGATCCGGATTTGT
novel0093	LG02	+	37404293	37404315	CCAGTATGCAGCTATGATCGTT
novel0094	LG02	+	37664320	37664341	TCAGTGCATGACAGAACTTTG
sCY.novel_51	LG02	-	39009628	39009651	TTTCTCAACTGATCCTGATCAAA
sCY.novel_74	LG02	-	40031385	40031406	TGCATTCAGGGTTTGCATTCG
novel0095	LG02	+	40188791	40188812	TCCAGCATCAGTGATTTTGTT
novel0131	LG02	-	41436501	41436522	GTATGAGTGAGAATCAAGCCT
novel0132	LG02	-	41459502	41459524	CTCAGAGACGCTGAGACGATCG
miR-199-5p	LG02	+	41523619	41523642	CCCAGTGTTCAGACTACCTGTTC
novel0133	LG02	-	41523656	41523678	ACCAATGTGCGGACTACTGTTC
novel0096	LG02	+	41694293	41694315	CGTTCCGTAAGTTGAGTAGGGA
sCY.novel_33	LG02	+	41718739	41718761	ACAGGGTTGGGAACCACTGTTC
novel0134	LG02	-	41833666	41833688	CGATCTGTTTAACTGTCCTATC
novel0135	LG02	-	42007595	42007617	TTTTTTGCAGAAACGTTTCAGA
novel0097	LG02	+	42786273	42786295	TGAAGCTTCTGAAAGTCGGGCT
sCY.novel_84	LG02	+	43064617	43064639	TTTATATGTCGCAATTCTGACA
novel0098	LG02	+	45502062	45502086	AACAACTGCAACTCTTTACGAAAG
novel0099	LG02	+	46031952	46031973	AGACATCAATTAAATCTGTGC
novel0100	LG02	+	46683614	46683636	AGACGCATGTGCTCATAAATCG
novel0101	LG02	+	47079607	47079629	TGCAGAAATACTGATCATGTGT
novel0136	LG02	-	47380340	47380362	TATAACCTAAAGAGGACGTTCC
novel0102	LG02	+	48674801	48674823	TGACTGCAGTCGCTGCTGTAGT
novel0103	LG02	+	48674840	48674862	TGACCGCAGTAGCTGCTGTAGT
novel0104	LG02	+	48676517	48676539	TGACTGCAGTCGCTGCTGTAGT
novel0105	LG02	+	48676556	48676578	TGACCGCAGTAGCTGCTGTAGT
novel0137	LG02	-	49231404	49231426	CGTGGTTCAAGAACAAAATGTT
novel0106	LG02	+	49231406	49231428	CATTTTGTTCTTGAACCACGCT
novel0107	LG02	+	49821332	49821355	GCGCTCCTGGATGACGATGACGT
novel0138	LG02	-	50469633	50469655	TTCCTATGGAATTTGAGCTTCA
novel0108	LG02	+	51126917	51126939	TTTGTCCACCCTAAATAGTATT
novel0109	LG02	+	54048037	54048059	TATTCTGTGTTTGAATTCAGGA
novel0110	LG02	+	54550710	54550731	TGAGGTAGTATGTTGTGTGGT
novel0139	LG02	-	56207170	56207192	GATATCTGCAACTGAATTGTAG
novel0140	LG03	+	125492	125514	AAAAGTCTTTGTGTTTACCTGA
sCY.novel_24	LG03	-	1317540	1317563	AGTCTATCAGACAGCCTCGAGTG
novel0165	LG03	-	2365022	2365043	TGGTCAGGCATATTCATGAGT
novel0141	LG03	+	3234130	3234153	AGCTACATCTGATTACTGGGTCA
miR-146b	LG03	+	5256673	5256695	TGAGAACTGAATTCCAAGGGTG
novel0142	LG03	+	5374951	5374973	GGAACTGTATTTGATTATACTG
novel0143	LG03	+	7415562	7415583	ATGGAAGTGATCTCTCGCACT
novel0166	LG03	-	7554139	7554162	TATGTCATGCTCAGGCCACGTTC
novel0144	LG03	+	8622863	8622885	CGGAAGTTGAGGCTCACACTCA
miR-22a	LG03	+	8948097	8948119	AAGCTGCCAGCTGAAGAACTGT
novel0167	LG03	-	9213828	9213849	ATGGTCTCCATAGTGCTCTTC
novel0145	LG03	+	10061310	10061333	AACTACGTCATTGAGCGACTCGT
novel0168	LG03	-	12091907	12091929	TCACAGTGCAGTCTTGGTGAGC
novel0169	LG03	-	12112566	12112588	TTGTTGTTCCAAATTATTCTGC
novel0146	LG03	+	12264125	12264146	TATGCTGGTGAACTGGTGTCC
sCY.novel_109	LG03	-	12546699	12546721	AATAGTTTCTACGATCTACAAT
novel0147	LG03	+	14378693	14378714	TCGGCTTGTTGGTAACACGGA
novel0170	LG03	-	17084823	17084845	CATCATAGGCTTGTTTGGAATG
novel0148	LG03	+	18066403	18066426	GACACCGTAACTCTTGCTCACAG
novel0149	LG03	+	18430631	18430654	AGTGTAGGTGGACGTGAACTAGT
novel0171	LG03	-	19319808	19319828	ACCCCATTGACTTCCATAGT
novel0172	LG03	-	19364489	19364511	TCTCACACTCTCTTCCTCCTCT
novel0150	LG03	+	19805665	19805687	AGCCTGGGTATTTGGTGAATGT
novel0151	LG03	+	19950438	19950460	TTGAACTGTTGTGTGCTGTGGT
novel0152	LG03	+	20755249	20755273	TGAAATTGTATGGTGAATCTGAGA
novel0153	LG03	+	20850574	20850597	CATGTGCACTTGCTTTTAACGCT
novel0154	LG03	+	20850630	20850648	GTGTGTGTGTGTGTGTGT
novel0173	LG03	-	21753219	21753241	TGGCACAGTTTACCTGAATTCA
novel0155	LG03	+	22462499	22462522	CTCCTTCCTCTGGGGTGTTTGGT
novel0156	LG03	+	22670971	22670992	AGCAAGTTGGTATGTGTTAGA
novel0157	LG03	+	23074715	23074737	TGGAGTGTGACAATGGTGTTTG
novel0174	LG03	-	23074750	23074772	TTTAGTGTGATAATGGCGTTTG
novel0175	LG03	-	24990714	24990737	TCTGACGCTCCGCGCTGGGCAGC
miR-126-5p	LG03	+	25034311	25034332	CATTATTACTTTTGGTACGCG
miR-126a-5p	LG03	+	25034311	25034332	CATTATTACTTTTGGTACGCG
miR-126b-5p	LG03	+	25034311	25034332	CATTATTACTTTTGGTACGCG
miR-126b-3p	LG03	+	25034348	25034370	TCGTACCGTGAGTAATAGTGCA
novel0158	LG03	+	25037573	25037596	TCTGGGACAGATTGACTGAGCTT
novel0176	LG03	-	26350645	26350668	TATGTGCCCTTGGACTACATTGT
novel0159	LG03	+	26582854	26582876	TGCAGGACATCCATCAGAACGG
novel0160	LG03	+	28989430	28989451	CAGACTTCACCAGACTTGTGA
novel0161	LG03	+	29536822	29536845	TTAGTGTCATTACTGTACGTGTC
novel0162	LG03	+	29537266	29537290	TTAGTGTTATTACTGTACGTGTCG
novel0163	LG03	+	29643057	29643079	TTCCTGTTCTCCTGTTACTGCG
novel0177	LG03	-	29678643	29678664	CAGATGTTGACAATGAGCAGA
novel0164	LG03	+	29678696	29678717	CAGATGTTGACAATGAGCAGA
novel0178	LG04	+	850657	850681	GATGTGTCTCTGCTGGTAAAGTGT
sCY.novel_3	LG04	+	1227155	1227178	TGTTTCTGGCTCTGATATTTGCT
novel0197	LG04	-	2406211	2406232	TTGTTTCATGAATTGCTTTGC
novel0179	LG04	+	2406251	2406272	TTGTTTCATGAATTGCTTTGC
sCY.novel_80	LG04	-	2659922	2659947	GAGCCAGTTGGGCAGCACCGACGGC
novel0180	LG04	+	2686871	2686894	TATCTGGTCGTGACGTTCATCGT
sCY.novel_27	LG04	+	2763799	2763821	TTCTTTATTTTGATTTTGGGGT
sCY.novel_6	LG04	+	3888759	3888781	AGTTTATATCTTACAGTTCTGA
novel0181	LG04	+	5976623	5976644	ATGTGTGACTTAATTTACTGT
novel0198	LG04	-	6690322	6690344	TGTGCCCCTTTCTTTGTCGAGT
novel0199	LG04	-	6985367	6985389	TCTCGAAGGCTGAACAGGCATA
novel0182	LG04	+	8261662	8261685	ACCAGCCACCTGTCATGACCTGC
sCY.novel_77	LG04	-	8536984	8537007	GATGCCCTAAAAACACTGTCTAG
novel0183	LG04	+	8722699	8722721	TTGTTTAAGCCGTAGTCTAACC
novel0200	LG04	-	8856725	8856747	AAAACTTCAACCTGACCCAAAC
novel0184	LG04	+	8922702	8922724	TGAGGTAGTTGGTTGTATGGTT
novel0185	LG04	+	8931013	8931035	TCCCTGAGACCCTTAACCTGTG
novel0201	LG04	-	9391792	9391814	TTTTGTTCCGCTTTGTTTCGTT
novel0202	LG04	-	10242638	10242660	TCACAGAGAGCCGTTTCACAGA
novel0203	LG04	-	10967296	10967318	TCGTTGGACGATCTAGCTTCAT
novel0186	LG04	+	12791701	12791725	AGGAGTTGTGGATGGACATCATGC
novel0204	LG04	-	16307489	16307513	AGCTCCACCTGTTTGACCTAGACT
novel0205	LG04	-	17199187	17199211	CAAAACCTTATTAGATCTCTCGAC
novel0206	LG04	-	17310082	17310104	AACGGAACTTGCAATGATGGTT
novel0187	LG04	+	19583553	19583575	CACGCATGTGCTTTGAGTTAAC
novel0188	LG04	+	19584833	19584855	ACACGATCATTGCTCTTACCTG
novel0207	LG04	-	19907990	19908012	ATTGTGCAACACTTGGATAAGT
novel0189	LG04	+	19908026	19908048	ATTGTGCAACACTTGGATAAGT
novel0208	LG04	-	20802507	20802529	GATGTCAGCCGACTGCTCTTTT
novel0209	LG04	-	22549767	22549790	GGCATTAGGTGAAAGAAAAGAGT
novel0190	LG04	+	22793048	22793069	GAGAATATGTTTGAGATTGCG
novel0191	LG04	+	23583773	23583795	TGCTGCATATTTAGACGCTCTA
novel0210	LG04	-	24487257	24487280	TGTGTGTAAGCCGCTGATTATCT
novel0211	LG04	-	24600277	24600299	TGAGAGAGATCACTTCCGTTGT
novel0192	LG04	+	25662816	25662839	TCGTGTCTTGTGTTGCAGCCAGT
novel0212	LG04	-	26220336	26220358	AGGACTGAGCTAAGATCACATT
novel0213	LG04	-	29302727	29302749	TGACATCATATGTACGGCTGCT
novel0193	LG04	+	29996505	29996528	TTGTGCTTATTCGTCCCCTCGTT
miR-30e-3p	LG04	+	30147768	30147790	CTTTCAGTCGGATGTTTGCAGC
novel0194	LG04	+	30149465	30149488	TGTAAACATCCTACACTCTCAGC
sCY.novel_60	LG04	+	30388534	30388556	CCATACAATGAAAGTCAGTGGA
novel0195	LG04	+	30591903	30591924	GGGGGCCGTTACACTGTAAGA
novel0214	LG04	-	30882121	30882143	TCATGTTCTGACGTACTCCATG
novel0196	LG04	+	30882156	30882178	TCATGTTCTGACGTACTCCATA
novel0215	LG04	-	33252265	33252287	TCATTGTTTACTCGACCTCATG
novel0216	LG05	+	85596	85616	TGAGAACTGAATTCCATAGA
novel0240	LG05	-	503024	503046	AGCTGGGATAGTTGTGAAGTGT
novel0217	LG05	+	1066355	1066377	TCCGGTTGATTGGGACACTTTT
novel0218	LG05	+	2233685	2233707	GTGATTTGGACACTTTTTGCCA
novel0241	LG05	-	2731042	2731064	ATGCTGTGCAGCTCAAACACGT
miR-202-5p	LG05	+	3301035	3301057	TTCCTATGCATATACCTCTTTG
miR-202-3p	LG05	+	3301071	3301093	AGAGGCATAGGGCATGGGAAAA
novel0242	LG05	-	3787856	3787878	TGGTTTTCCTCAGACTCTCTTT
novel0243	LG05	-	3897468	3897490	TCCTCTAATCTAGTCCTCAGAT
novel0244	LG05	-	4122147	4122169	TCTTGAGTCGGTGTGAGTGAGT
novel0219	LG05	+	4228795	4228816	CGTGGCTGGTTAGTAACAGGT
novel0220	LG05	+	4350699	4350721	TGAGACGCAGCCGTCTGTCATG
novel0221	LG05	+	4530581	4530603	ATTCTGGTCCTGGTGGTGTGTG
novel0222	LG05	+	5106512	5106534	ATTGTTATTCAGACTGAACGGT
novel0223	LG05	+	6061286	6061309	AGCAGCATTGTACAGGGCTATGA
sCY.novel_171	LG05	+	7191327	7191347	AGAATTGCTAGATATAAACT
novel0245	LG05	-	11562325	11562349	TACTGGCAGGAGAAACAATCTGTT
novel0224	LG05	+	12029218	12029240	TCCCCGTTGACTTCCATTGTGT
novel0225	LG05	+	12430227	12430250	TGAAATAATGTGCGTAGAGGTGC
novel0226	LG05	+	13870218	13870239	AAGGAAAGTCAGTAGAGTCCA
novel0246	LG05	-	14123352	14123373	GTGAATAATGACTAAGGCTAT
novel0227	LG05	+	15814224	15814246	TAGAAACCCGCTTAGAGAGATC
miR-30e-5p	LG05	+	15819793	15819815	TGTAAACATCCTTGACTGGAAG
novel0228	LG05	+	15826555	15826578	TGTAAACATCCTACACTCTCAGC
novel0229	LG05	+	15841033	15841055	ACAAGTTAAAACATCTGCCAGT
novel0247	LG05	-	18758896	18758918	GAGACTCTCAAAATATCCTGTT
novel0248	LG05	-	20814485	20814507	TTTGGTACTTGCATGCTGTTCT
novel0230	LG05	+	21109593	21109614	AAGAGCTGAATCAGGTGTGCT
novel0231	LG05	+	21593366	21593388	TGAAACTAAATGGTGACTGAGG
novel0232	LG05	+	22957153	22957177	GCCGAGTGATGATTTATCTGACTG
novel0233	LG05	+	23561103	23561125	TGTCCAATATAGTTTTAACTGT
novel0234	LG05	+	24251680	24251700	CTTCTCCCTGATTGGCTGTA
novel0249	LG05	-	24412480	24412502	TGCTCTTCACGATCCCAGATGA
novel0250	LG05	-	25811778	25811800	TATCAGTTTACTTTAGACAATG
novel0235	LG05	+	26441905	26441927	TGAAGCTTCTGAAAGTCGGGCT
novel0251	LG05	-	27306179	27306201	TCTGTCTGCTTCCTGACTTGGG
sCY.novel_79	LG05	-	28939488	28939509	TATGGAAGTCAAAGGAGTCCA
sCY.novel_82	LG05	-	28939488	28939509	TATGGAAGTCAAAGGAGTCCA
novel0236	LG05	+	30008817	30008838	ATGTGCTCCGATTGGTTGGCT
sCY.novel_73	LG05	+	30807289	30807311	TATTCAACTTACGGAACGAACG
novel0237	LG05	+	32181215	32181237	TTTTCATGTGATGTTAAAGAGT
novel0238	LG05	+	33111304	33111326	GGTCCCCAGCATGTAAAACATT
novel0252	LG05	-	33499901	33499923	ACTATGGTCGCAAGTTTCGTTG
novel0253	LG05	-	33509251	33509274	TCTGTCTGCTTCCTGACCTGGGC
novel0254	LG05	-	33757557	33757579	TCAGAGTCTCTTTCAGTTAGAA
novel0255	LG05	-	33918553	33918575	TTGGAAATTTGCAGAGGTGCTT
sCY.novel_141	LG05	+	33950314	33950336	ACACTGAACGGCCTTTTGGTAG
sCY.novel_142	LG05	+	33950314	33950336	ACACTGAACGGCCTTTTGGTAG
sCY.novel_147	LG05	+	33950314	33950336	ACACTGAACGGCCTTTTGGTAG
novel0256	LG05	-	33965564	33965586	TCAGAGTCTCTTTCAGTTAGAA
novel0239	LG05	+	34559886	34559908	TTCCTGTGGTCTGTGTGTTTCA
novel0257	LG06	+	56538	56559	ACACGGACAGTGCGCGCGCGC
novel0258	LG06	+	1068424	1068446	TTCGAGGATAAACAGATTTTGT
novel0294	LG06	-	1672233	1672256	TCTAAGGCGCTATTATGGACTTT
novel0295	LG06	-	1672233	1672256	TCTAAGGCGCTATTATGGACTTT
novel0259	LG06	+	2418732	2418754	ACTCCCAGCTGTATATTTGTGC
novel0296	LG06	-	2856447	2856468	TTTATGACTGGTAGCATTTTT
novel0297	LG06	-	2866306	2866327	TTTATGACTGGTAGCATTTTT
novel0298	LG06	-	3349630	3349651	TTCTGCTGAGAAGGGATGAGA
novel0299	LG06	-	4177326	4177349	AATTTATAATAGCTAAAGGGCGT
novel0260	LG06	+	4985004	4985025	GAGAATATGTTTGAGATCGCG
novel0300	LG06	-	5783839	5783861	TACCCTGTAGAACCGAATTTGT
novel0301	LG06	-	7353823	7353846	TCCTTCATTCCACCGGAGTCTGT
novel0261	LG06	+	7725542	7725563	AACTGGATTTTGTTGGGCATT
novel0262	LG06	+	8398782	8398804	CGTGTTCACAGCGGACCTTGAT
novel0302	LG06	-	8398782	8398803	TCAAGGTCCGCTGTGAACACG
novel0303	LG06	-	8721986	8722008	TATGGCTTTCTATTCCTATGTG
let-7g	LG06	-	8916888	8916910	AACTATACAAACTACTACCTCA
novel0263	LG06	+	9091435	9091456	TTAAGACTTGCAGTGATGTTT
novel0304	LG06	-	9241311	9241332	GAAGTCAATGGTTCCCGTCAA
novel0305	LG06	-	9595694	9595717	TGACCTTTTAGGACTTCTGTAGT
novel0306	LG06	-	9999902	9999924	CTAGCACCATTTGAAATCGGTC
novel0264	LG06	+	10986260	10986282	TGAAAGTGAATGGAGACTAAGG
miR-34	LG06	+	11305350	11305372	TGGCAGTGTCTTAGCTGGTTGT
miR-34a	LG06	+	11305350	11305372	TGGCAGTGTCTTAGCTGGTTGT
novel0265	LG06	+	11461081	11461105	TTCACATATTTTGATCATTTGGGT
novel0307	LG06	-	11656705	11656727	TTTCCTACTATTTGACTTTGGT
novel0308	LG06	-	11803303	11803325	ATAATGTCCAATGCAACTTTCC
miR-200b	LG06	+	12184609	12184631	TAATACTGCCTGGTAATGATGA
novel0266	LG06	+	12184754	12184775	TAACACTGTCTGGTAACGATG
novel0267	LG06	+	12186339	12186361	TAATACTGTCTGGTAATGCCGT
novel0268	LG06	+	12186619	12186640	TGTGAATCCTACACTGGAAGA
novel0269	LG06	+	12187385	12187407	AGGACCTCATTGTGTTGCTGTG
novel0309	LG06	-	12532288	12532310	TTCAAGTAATCCAGGATAGGTT
novel0270	LG06	+	12532290	12532312	CCTATCCTGGATTACTTGAACC
novel0310	LG06	-	12537958	12537980	AACTTAACGAATTCCGCTCTGA
novel0271	LG06	+	12537992	12538014	ACTTAACGAATTCCGCTCGCGA
novel0272	LG06	+	13966679	13966703	CGTGGGCTGTCGGTTCTGGGGAGC
novel0311	LG06	-	14370892	14370914	TGCCGTCTTAATTTTGTAACTG
novel0273	LG06	+	14812819	14812841	CTGTACGTGCTCTTTCTTCAGC
novel0274	LG06	+	14812819	14812841	CTGTACGTGCTCTTTCTTCAGC
novel0275	LG06	+	16464280	16464301	TACTATTTAGGATGGATAGAA
novel0276	LG06	+	16484085	16484107	TGCTTTCTGTTCTGCTTTCATT
novel0277	LG06	+	16609730	16609751	ACTATTCCAGGTCTATCCAGA
novel0312	LG06	-	17259072	17259095	CGCGCTCCTGGATGACAATGACG
novel0278	LG06	+	17561871	17561893	TGTTGTTCTTTGACTTAATCTT
novel0279	LG06	+	17937656	17937678	TTTCTGCAAACATACCATCATT
novel0313	LG06	-	18620066	18620088	TCATCGGATCCAGGAGCGAGTG
novel0280	LG06	+	18962106	18962129	CGCGCTCCTGGATGACAATGACG
novel0281	LG06	+	20039901	20039923	ATCTCAGGTTCGTCAGCCCATG
novel0314	LG06	-	22158328	22158349	CAAACTGGGCTGGGATTTCCC
novel0282	LG06	+	22158368	22158389	CAAACTGGGCTGGGATTTCCC
novel0283	LG06	+	22480156	22480179	AGAAAGAGAACTGAATTCGGTGT
novel0315	LG06	-	22719196	22719218	TATTTCACCTGCTCATTTGACT
novel0284	LG06	+	23740929	23740951	TTTAGAACAGATAAGGGCAGTT
novel0285	LG06	+	23987646	23987668	TGGAATGTAAAGAAGTATGTAT
novel0286	LG06	+	24006543	24006562	TGTCCAGCGGCATAATTTG
novel0287	LG06	+	24006794	24006816	TTGGTCCCCTTCAACCAGCTGT
novel0288	LG06	+	27950531	27950553	TATATGACAAGCTTCCAAACGT
novel0289	LG06	+	28139250	28139271	CTGTGGAGTGATCAAGGAGGA
novel0316	LG06	-	28425899	28425921	TGAGGTAGTAAGTTGTGTTGTT
novel0290	LG06	+	28569267	28569289	TCTAGTGATTATGCAAGTTTGA
novel0291	LG06	+	28759413	28759435	GATGATTGAGACACTTTTTGCC
novel0292	LG06	+	28898858	28898880	TTGTTTTTGATAAACTGGCTTG
novel0293	LG06	+	29095934	29095956	GCAGTCCCTGTTCGCTTCCACT
novel0333	LG07	-	292445	292467	AATAACGCTTCAGAATCTTTGT
novel0334	LG07	-	299164	299187	TGTGTGTGTGACAGACGGAGCTC
novel0317	LG07	+	798149	798170	TCGCCCCCTGTTGACTACCAT
novel0335	LG07	-	1009772	1009793	AGAGACAGTTGCACTCGTGTG
novel0318	LG07	+	3252909	3252930	TAATTAACACTCGCCAACGCC
novel0336	LG07	-	3807938	3807963	GTCTGAGAGGGAAGCAAATAGGCTG
novel0337	LG07	-	4899514	4899537	TCTGGAAAATACACTGATAATGT
novel0338	LG07	-	5475578	5475600	CTGGGCTGGAAAAGTGATAAGG
novel0319	LG07	+	5475619	5475641	TGGACGGAGAACTGATAAGGGC
novel0339	LG07	-	8044799	8044821	TCGGTTCCCATTGAATTCCATT
novel0340	LG07	-	9103854	9103876	TAGATTTGGAGAGGGCGACCTA
novel0320	LG07	+	9226615	9226640	ATGCACTGTATGTTTTATGTGGGTT
novel0341	LG07	-	9383456	9383478	TCAACCACCGTTCACTTTCATT
novel0321	LG07	+	9870238	9870260	TTAAGAACACTGGATGTGCATT
novel0342	LG07	-	9940584	9940608	ACAGCAGAGCTGCCGTCGGAGAGA
novel0343	LG07	-	9982891	9982914	TTCACCATGCAGCCGAGACCAGG
novel0344	LG07	-	10204161	10204184	AGCTGGTGTTGTGAATCAGGCCG
novel0345	LG07	-	11111160	11111183	TACAATGACAGTGAACAGGGGTC
novel0346	LG07	-	11804211	11804233	GAACCACTTTAAGTACTGTATA
novel0347	LG07	-	13420395	13420418	TCCTAGGGCTGACAAAGAACGTC
novel0322	LG07	+	14204272	14204294	GAAAATAATGCAGCCGGATGTT
novel0323	LG07	+	16859555	16859576	GATCAATATGTGGCTTCCTCT
sCY.novel_29	LG07	+	17757987	17758011	ATAAGTCACGGCTGAAGGGCGTTG
novel0324	LG07	+	18492596	18492617	TATAGAAGTCAATGGCCCATC
novel0325	LG07	+	18666114	18666136	TGAGGGACTTTTTTTGACTTTA
sCY.novel_88	LG07	+	18750655	18750676	TTCTAACAACTGTTATTCTGA
novel0348	LG07	-	20845354	20845376	TACCTACCTCTGAGCATTTCTC
novel0326	LG07	+	20883359	20883381	ACGGAAGTGAGGTCTCGCGCTT
novel0349	LG07	-	21778657	21778677	TATATCAGGTGTTTCCTCTG
novel0350	LG07	-	24515531	24515553	TCACAGAGAGGCGCTTCACAGA
sCY.novel_17	LG07	+	24658918	24658940	GAGGAAACTCTGGCAGTACAGA
novel0327	LG07	+	25262120	25262142	TTGATGGGCCTCTTTGACTTCC
novel0328	LG07	+	25341086	25341111	TCTCTTTGTAGATGCTGCTCTTACC
sCY.novel_110	LG07	-	27304663	27304686	GGTGTCGACAGCGGAAAAGACCA
novel0329	LG07	+	28427328	28427349	TGATCAACTGCTTACGATGCT
novel0330	LG07	+	28771633	28771655	TCTCATTTCGGAGGCTGTGTCT
novel0351	LG07	-	30545482	30545504	CGCGAGTACTGAATCGAGTTCT
novel0352	LG07	-	30587346	30587368	ATCACCATTTACTTTCATTGTA
novel0353	LG07	-	30759284	30759308	AGAGAGTGTCTACGGCCTGTCGCC
novel0331	LG07	+	31129649	31129671	AAACGTGCTGCGTAACCGAAGA
novel0332	LG07	+	31908651	31908673	GTTTTTTTAGGTTTTGATTTTT
novel0354	LG07	-	32223926	32223948	GAGCATAAGTAGATCGTAAACC
novel0355	LG07	-	32376651	32376674	TGTTGGTGTCTAGACTCTGTGGT
novel0356	LG07	-	35654392	35654414	TCTGTGACTGATCCGAACTTCG
novel0357	LG07	-	35654392	35654414	TCTGTGACTGATCCGAACTTCG
novel0384	LG08	-	5100	5122	AAAGTGCTATCAAGTTGGGGTA
novel0385	LG08	-	9314	9336	AAAGTGCTATCAAGTTGGGGTA
novel0386	LG08	-	12118	12140	AAAGTGCTATCAAGTTGGGGTA
novel0387	LG08	-	17735	17757	AAAGTGCTATCAAGTTGGGGTA
novel0388	LG08	-	306235	306256	TCTAGCAGAAGCAGGTGGACT
sCY.novel_68	LG08	+	1284928	1284950	ATGCTGAAAGTGATCGCTCGCA
novel0389	LG08	-	1750882	1750904	AAATGCTGATTGAACAAAATTA
sCY.novel_111	LG08	+	3983548	3983570	TTTTTTCCGTAAGTAGAATAGG
novel0358	LG08	+	5022431	5022453	TTTTTTGCAGAAACGTTTCAGA
sCY.novel_39	LG08	+	5569455	5569477	TCTCTAATCGCTCTCGCTGTAC
novel0390	LG08	-	6232394	6232416	TTTTCAAAGCCAAACCAATGTT
novel0359	LG08	+	9911925	9911946	TTTGCACTATCACTCAGGAGC
novel0391	LG08	-	10947860	10947884	TAAGATCTGTCACACAAAATAACA
sCY.novel_46	LG08	-	11363144	11363166	GATTCTAGAATTCTCAGACTGG
novel0392	LG08	-	11617973	11617995	TAGCAGCACGTAAATATTGGAG
novel0360	LG08	+	11617977	11617998	AATATTTACGTGCTGCTACAG
novel0393	LG08	-	11618211	11618230	GCGGGGCCTGTCGGTACTG
novel0361	LG08	+	11985562	11985585	TTGAGAGACTGTTTTCTTTGCTC
sCY.novel_138	LG08	+	12706247	12706269	TATCGCCGTATAAAGTAGTAGC
novel0362	LG08	+	15103737	15103759	TCATTATCGTGGAAAAAATCTG
novel0394	LG08	-	15983371	15983393	ATGATGGAACTGATGTCTCGCG
novel0363	LG08	+	16021610	16021632	TAACACTGGCTATCGCTCTCAT
novel0395	LG08	-	17082237	17082259	TGCCGCTGTGGACGCTCCGCTC
novel0364	LG08	+	18298703	18298725	TCGACTGTTGTACGCGTACAGC
novel0365	LG08	+	19496509	19496531	TAACTGCACACTCACTTCAGCA
novel0396	LG08	-	19496573	19496595	TAACTGCACACTCACTTCAGCA
novel0397	LG08	-	19691199	19691221	TAAATGCTGCAGAATCGTACCG
novel0398	LG08	-	21134596	21134618	CCAAGGTCTATATTCACGCTGC
novel0366	LG08	+	23768442	23768464	GTCTGCTTCCTGACTTAGGCCC
novel0399	LG08	-	23855562	23855584	ATGACGGAAGTGATGTCTCGCG
novel0400	LG08	-	23933467	23933489	ATCCAACAAGCTTCAACAGACG
novel0401	LG08	-	24064125	24064147	CATGGATTGATGTATTGACTCA
novel0367	LG08	+	24064163	24064185	CATGGATTGATGTATTGACTCA
novel0402	LG08	-	24749849	24749870	TGTGAAGCGGATCTCTTTGCA
novel0368	LG08	+	25146024	25146046	GCCTAAGTTGATCGTAGAGACT
novel0403	LG08	-	26999845	26999866	TATTCTCTTCTGGTTGTCTCT
novel0369	LG08	+	27339738	27339760	TAACTGCAGTTCATTTCCAGGC
novel0370	LG08	+	27346000	27346022	CGCGATCTCAAACATGTTCTCA
novel0371	LG08	+	27672112	27672134	CTCTGAGAGCCTGCTGGCATGC
novel0372	LG08	+	27674939	27674961	CCCTGTTGACATCTGTTGCCGT
novel0404	LG08	-	28005034	28005056	TTGTGCTTGATCTAACCATGTG
novel0405	LG08	-	28459241	28459262	GAGAATATGTTTGAGATTGCA
novel0373	LG08	+	28950458	28950480	TCATAAAACATGTAGGCCTGGT
novel0374	LG08	+	29808606	29808628	TGAAAGTGAGTGGTGACTGAGG
novel0375	LG08	+	32788911	32788932	TATAGTACTAAAAGTGGTTCT
novel0376	LG08	+	33757502	33757523	TTCCAAACGTGCCTGTGATGC
novel0406	LG08	-	36093317	36093340	TATATATCGTGTGTGTAGGCTAT
novel0377	LG08	+	36093364	36093387	TATATATCGTGTGTGTAGGCTAT
novel0407	LG08	-	38800250	38800273	TATTGCACTTGTCCCGGCCTGTA
miR-19b-3p	LG08	-	38800365	38800388	TCAGTTTTGCATGGATTTGCACA
novel0408	LG08	-	38800551	38800574	TAAAGTGCTTATAGTGCAGGTAG
novel0409	LG08	-	38800729	38800753	TGTGCAAATCTATGCAAAACTGAT
novel0410	LG08	-	38800905	38800928	TAAGGTGCATCTAGTGCAGATAG
novel0411	LG08	-	38801002	38801025	ACTGCAGTGGAGGCACTTCTAGC
novel0378	LG08	+	38801045	38801066	TGCACTGTAAGCACTTTGACA
novel0412	LG08	-	39662016	39662037	TGGCGTGCCTGTGTCTTTAAT
novel0379	LG08	+	40964607	40964629	TGACCTTTCCGTTGTCCTCAGA
sCY.novel_168	LG08	+	41765937	41765959	TATGTATTAAACTCACGACATT
novel0413	LG08	-	41817883	41817905	CAGATGTGGGCTGGATCTGTGC
sCY.novel_128	LG08	+	42036466	42036489	CTCTTTGATCAACTCTTGGGCGC
novel0414	LG08	-	42476559	42476581	CAGGGAATCTCTGTTACTGGGG
novel0415	LG08	-	43498720	43498743	TTAATGCTAATCGTGATAGGGGT
novel0380	LG08	+	43855213	43855234	ACGAGACAAGAGTGTGATTGA
novel0381	LG08	+	44093918	44093940	CTCAGTGGTCATGTGAGTCAGT
novel0382	LG08	+	44093918	44093940	CTCAGTGGTCATGTGAGTCAGT
novel0383	LG08	+	44305193	44305215	AAGGACTATGTCTACACCTAGT
novel0416	LG08	-	44317160	44317181	ACTCGAGGCTGCGCTGTATCG
novel0448	LG09	-	42838	42860	GAGGAACAGATGGTGGTGCTCC
novel0417	LG09	+	510039	510060	GAACTGATGCGCTGGCCTGAG
novel0418	LG09	+	510186	510207	GAACTGATGCGCTGGCCTGAG
novel0419	LG09	+	1080275	1080294	TCCGGACTGAAGCTCCAGC
novel0420	LG09	+	1336711	1336733	TTTAATTAGTATAGCCTGTATT
novel0421	LG09	+	1340413	1340434	ACAGTGATTGAAAGCGGCAGT
sCY.novel_132	LG09	+	2270516	2270534	TGCCCGCATTCTCCACCA
novel0449	LG09	-	3799452	3799474	CATGCGTCGGCCAATACTGAGC
novel0450	LG09	-	4094306	4094327	CGCGTTGGAGTGCGCTCTTGC
novel0422	LG09	+	4149493	4149514	GAAACTCCATAAATGATTGTA
novel0423	LG09	+	4689623	4689644	TTCGCGATCTCAAACATATTC
novel0451	LG09	-	4689625	4689646	GAGAATATGTTTGAGATCGCG
novel0424	LG09	+	5894415	5894437	TAGTGTCATGCTCTATTGTTTT
novel0425	LG09	+	6757028	6757050	AGGTAAATTGAGGCACTTTTGT
sCY.novel_139	LG09	+	7429030	7429052	TTTTTTCCGTAAGTAGAATAGG
novel0426	LG09	+	7853381	7853402	TCCAGCATCAGTGATTTTGTT
novel0452	LG09	-	7977679	7977700	ATCCGATCAAGCCCCCTGTGC
novel0427	LG09	+	7979479	7979503	TGTGTGTTGAAACCTGGCCTGCTG
novel0428	LG09	+	8512940	8512962	CACAAGGTCTGTCAGGGAAACT
novel0453	LG09	-	8769372	8769394	ATGAATCTGTCTAAACTGCATG
sCY.novel_152	LG09	-	8839614	8839636	TCTCAACAGTAAATCGCCTTAA
novel0429	LG09	+	10613541	10613562	TCTCTTTCTCTGATCCTCCTC
novel0430	LG09	+	10654674	10654696	TGGTCTACTCACTTGGCTTGGG
novel0431	LG09	+	11277251	11277271	CATTCAAACTGTGTGTACAT
novel0454	LG09	-	11277292	11277312	CATTCAAACTGTGTGTACAT
novel0432	LG09	+	11619234	11619256	TATGAGGAAGCAGTCTGTTACT
novel0455	LG09	-	11619238	11619259	TTAAGTAACAGACTGCTTCCT
novel0456	LG09	-	12713918	12713940	TACCCTGTAGATCCGAATTTGT
sCY.novel_16	LG09	-	12748351	12748373	TCAAAACAGCTGATAAACATTA
novel0433	LG09	+	13068209	13068231	TGATAGTAAATGGGGGACGAGA
novel0434	LG09	+	13377488	13377509	TTTTTTAATATGTTGGCATCA
novel0457	LG09	-	13496155	13496175	TTTGACTTGTACTGTCTGCC
novel0458	LG09	-	14784022	14784042	AACGGTCGGGTGCACTTGAC
novel0459	LG09	-	15575809	15575833	CACACTGTACTGTACCAGTAGACA
novel0435	LG09	+	15768555	15768577	CGTTCTGTAAGTTGAATAGGGA
novel0460	LG09	-	16438869	16438891	TAAGACGGTATTGGCTGATTAG
novel0436	LG09	+	16438908	16438930	TAAGACGGTATTGGCTGATTAG
novel0461	LG09	-	16454846	16454868	TAAGACGGTATTGGCTGATTAG
novel0437	LG09	+	16454885	16454907	TAAGACGGTATTGGCTGATTAG
novel0438	LG09	+	16673800	16673822	TTAGTTTGATTGGGACACTTTT
novel0439	LG09	+	16764132	16764155	TGCGGTGTTGTGTGCTCTCTCGC
novel0440	LG09	+	16995629	16995651	TTCAAAGTGTATCCAGACGAGT
novel0441	LG09	+	17540637	17540659	TCTTACGTTATCTTTATCTGCC
sCY.novel_149	LG09	-	17900535	17900557	AGCTTGCTGTTCCTGCTCTTGT
novel0462	LG09	-	18018724	18018745	TCCAGCATCAGTGATTTTGTT
novel0442	LG09	+	18034534	18034555	TCAGTCACTATTCACTTTCAT
novel0443	LG09	+	18055120	18055141	ACTCTGTATAGGATGGCTCCT
novel0463	LG09	-	18095618	18095640	CAGTAGGCTATGGCATCTCGGT
sCY.novel_65	LG09	+	18095656	18095678	TACGGTAGGCTATGGCATCTCA
novel0464	LG09	-	18428673	18428694	AGCAGCATTGTACAGGGCTAT
novel0465	LG09	-	19345232	19345254	ATTGGACATCCGTGGACGTACA
novel0466	LG09	-	20329229	20329251	AATTTGATGTGGGTTCATTTGC
novel0444	LG09	+	21737195	21737217	TTCCCATGGAAGTTGAGCTTCA
novel0445	LG09	+	22536777	22536798	TGCATCAGAGATGTGTCCTGC
novel0446	LG09	+	23120164	23120186	TTACAATTAAAGGATATTTCTT
novel0467	LG09	-	23331242	23331264	CTTGTTTGTTGTAACTCTGATT
novel0447	LG09	+	27109291	27109313	TCCGCTGCTTTCAAACGCTCCC
novel0468	LG09	-	29401181	29401203	AACTCGATTTGTTACTCGCACG
novel0469	LG09	-	30888013	30888035	TGGATGTGGATTCATGTTTTTG
novel0470	LG09	-	31604280	31604302	AGACATCAGAAAAATCTGTGCT
novel0471	LG09	-	31650823	31650845	TGCTAGAATGCTATTCTGAATT
novel0489	LG10	-	46683	46705	TCTTCGGATCCAGGAGCGAGTG
novel0490	LG10	-	1044530	1044552	AAAGAACCTGGATTACGTTAAG
novel0491	LG10	-	1404253	1404276	TCTGCTGGTGCTCTGGAGTATCG
novel0492	LG10	-	2741263	2741285	GATGGAGGGCTGTTGCAGGAGA
novel0493	LG10	-	3374167	3374190	TAGACAGTGAGAGCACAGGACGG
novel0472	LG10	+	3464988	3465011	ATCATTCTGTGAACATCATGTTG
novel0473	LG10	+	4301531	4301553	TTAAAGGGAATTTGCGACTGTT
novel0494	LG10	-	4469732	4469753	TATTTAACGGCTCTGGTTCAG
novel0474	LG10	+	6440346	6440368	CATGTGTCGGCCAATACTGAGT
novel0495	LG10	-	6737115	6737137	TATGTGTGTGTTTTCTGTGCGC
novel0496	LG10	-	7073590	7073611	ATTTCAAAGCACGCGACTATC
novel0475	LG10	+	7504566	7504586	TGTGACCAACATAGAGAATT
novel0476	LG10	+	9483785	9483807	TCGCCGACGACGTGGGAGACGT
sCY.novel_158	LG10	-	12012020	12012042	AACATCTTCAGTAAAGGGCATG
sCY.novel_160	LG10	-	12012020	12012042	AACATCTTCAGTAAAGGGCATG
novel0497	LG10	-	12112255	12112277	TGACGGAAGTGATGTCTCCTGC
novel0498	LG10	-	12886131	12886153	TACGGCCCACATCTGGTACATG
novel0499	LG10	-	12927453	12927475	TACGGCCCACATCTGGTACATG
novel0500	LG10	-	14054064	14054086	AATGGAAGTTAAGCCTCACGTT
sCY.novel_165	LG10	+	15066002	15066023	TTTCTTATAAGAGAGTGGTCA
sCY.novel_81	LG10	-	15358864	15358885	CTCAGTCCTGGTCCTGAAGTG
sCY.novel_164	LG10	+	15358894	15358916	TCCAGAACCAGAACTGAGATCC
novel0501	LG10	-	16371227	16371249	CTGCAGAATCTTTTGAATAATT
novel0502	LG10	-	18376764	18376786	AATGATAGAGATGTTTGGTGTT
novel0477	LG10	+	18599592	18599614	TATGGCTTTCTATTCCTATGTG
sCY.novel_9	LG10	+	18825291	18825313	GAAAAAGTGTCCCAATCAACCT
sCY.novel_62	LG10	+	19555335	19555358	ATCGAGAAGGCATGGAAGAACCC
novel0503	LG10	-	20713058	20713079	TTGAGCTCTGCATGGAATTTG
novel0504	LG10	-	21889051	21889073	CTATGGCAGTCAATGGAGGGCG
novel0505	LG10	-	22222813	22222835	CTCCGTTGGGGATGAATCTCTG
novel0478	LG10	+	22276048	22276070	CACTACGTGACTATTGGCCAGT
novel0479	LG10	+	24565945	24565967	TGAGGTAGTAGATTGTATAGTT
novel0480	LG10	+	25192286	25192308	TTTCAGTTTGTCGATGCAGTCT
novel0481	LG10	+	25253044	25253066	GCGTTCCATTGACTTCCATAGT
novel0482	LG10	+	25532202	25532223	TGTGTGTCTGTTCATTTGAGA
novel0483	LG10	+	25676016	25676038	GGAATTCCGCTAGTTCTGAACT
novel0484	LG10	+	25694567	25694590	GCATAGTGTTTTAAAATCTGATT
novel0485	LG10	+	25875046	25875067	TTAAGACTTGCAGTGATGTTT
novel0506	LG10	-	26065287	26065308	GGAATATGAAGGGCAAACACT
novel0486	LG10	+	26331506	26331528	TCTGGGACTGTACAACCACTCC
novel0487	LG10	+	27336793	27336816	GTTTCTCATCCGAGACTGGAGCT
novel0488	LG10	+	28287219	28287243	CGTGTGGCGGGAGGACTGCGGAAC
novel0530	LG11	-	2050964	2050989	TCTTTCTGGACGTCTCCTCTGGAGG
novel0531	LG11	-	3943566	3943590	AACAACTGCAACTCTTTACGAAAG
novel0532	LG11	-	4445805	4445828	CAACGCACCATAAGTCTGAACTG
novel0507	LG11	+	4826518	4826540	CTCTACACAATGACATGACGCG
novel0533	LG11	-	7229377	7229399	TGTGATAGTTAACTAGTGGTTA
novel0508	LG11	+	7493687	7493712	TAGGTTTCCTGTCTCTCCTCTGGGG
novel0509	LG11	+	9124448	9124470	CCGCGGACGTCCTCGGACCGTC
novel0510	LG11	+	9229215	9229237	GTGATTGGGGCACTTTTTGCCA
novel0534	LG11	-	11810309	11810331	GACGGAAGTGATGTCTTGCGCT
novel0535	LG11	-	11963312	11963334	ATGTGCTCAGACCCTTCTTTTC
novel0536	LG11	-	12728595	12728617	CTTCATAGGTGCACTCCTGATA
novel0511	LG11	+	12728628	12728650	CTTCATAGGTGCACTCCTGATA
novel0537	LG11	-	14178902	14178924	TCGAGCGCTGTTGGTAGAGAGT
novel0512	LG11	+	15139810	15139832	CACGAGCTCCGGATCAGAGAAA
novel0513	LG11	+	17504920	17504941	ACGGAAGTGATATCTCGCACT
novel0538	LG11	-	17596340	17596361	GGACAATATGAGGTTATACAC
novel0539	LG11	-	17933484	17933506	TCCTGCGGCACTCTGATGTCAC
novel0514	LG11	+	17978916	17978938	TCAGTCACTATTCACTTTCATA
novel0515	LG11	+	18666157	18666180	GCAGCTGTTGTCTTTCTCTCACT
novel0516	LG11	+	19434316	19434341	ACCATACTACTCTCACTATTTCTGT
novel0517	LG11	+	19914215	19914237	TGCATAATTAGGGTCTCTCTAC
novel0540	LG11	-	21002260	21002282	ACCCCTTCGGCCGTGACTTATT
novel0518	LG11	+	21092441	21092465	AACGTTCTTAAAACATTAATCTGT
novel0541	LG11	-	21092482	21092503	TAACGTCCTTTAAACATTTCT
novel0519	LG11	+	21918981	21919003	TTTCTCTGCATATCACAGTCTG
sCY.novel_41	LG11	+	21992180	21992202	TTTAAATCTCACAATTCTGACT
novel0520	LG11	+	22134824	22134848	CTTCAGTCTATAGGTGCGTAGTGT
novel0542	LG11	-	22215245	22215267	AATGAAAGTGAATGGTGGCTGC
novel0521	LG11	+	22685134	22685156	TAAAATCGGTAAATGTGCAGCT
novel0522	LG11	+	22712113	22712136	TCTCACATATGCTAGTTGTCTGT
novel0543	LG11	-	22970870	22970892	TTTGGCAATGGTAGAACTCACA
novel0544	LG11	-	22971790	22971813	TTTGGCACTAGCACATTTTTGCT
novel0523	LG11	+	22971938	22971959	ATGGCCCTTTGGTAATTCACT
novel0545	LG11	-	22971975	22971997	TATGGCACTGGTAGAATTCACT
novel0524	LG11	+	23366799	23366821	TCTCGGCTTTCTGTCTCATGTT
novel0525	LG11	+	23427687	23427707	CAGATGGTGTTAATTCTGCG
novel0526	LG11	+	23906991	23907013	ATCGATTCCTGACGACTCCCAT
miR-29b	LG11	+	25317878	25317901	TAGCACCATTTGAAATCAGTGTT
sCY.novel_121	LG11	+	25320884	25320907	ACTGATTTCCTCTGGTGCTGAGA
miR-29a	LG11	+	25320922	25320944	TAGCACCATTTGAAATCGGTTA
sCY.novel_49	LG11	+	25642550	25642571	TCTCCTCTGCCTCTGTCTGGA
sCY.novel_61	LG11	+	25642550	25642571	TCTCCTCTGCCTCTGTCTGGA
sCY.novel_125	LG11	+	28630627	28630649	TGTGAAATCTGCAGAAGTGTTT
sCY.novel_126	LG11	+	28630627	28630649	TGTGAAATCTGCAGAAGTGTTT
novel0527	LG11	+	29006275	29006297	TGTGTTTATACGACTGATGCTC
novel0546	LG11	-	29309626	29309647	AGCTGTATGTTGTCCTGACAT
novel0528	LG11	+	29726234	29726257	AAAACGCTCTGCTCCGTGCCAGT
novel0529	LG11	+	30750639	30750662	ACCTCCATGTGCTCTGTTGTGTT
novel0547	LG11	-	31814437	31814458	TTTGACGTGGGAAATTCTGGT
novel0548	LG11	-	33091789	33091811	CGAGTGAGAGCCGTGAGAGATT
novel0549	LG11	-	33916429	33916451	CAGCTCACAGACTGAAGATCCG
novel0573	LG12	-	2658348	2658370	TTCTGCTTAGGAGGCTTTGGCT
novel0550	LG12	+	2960573	2960594	TTTTCTCATTGCACTGCAGTA
sCY.novel_69	LG12	-	3950419	3950441	GCTCAACTTCCACAGGAATGAA
novel0574	LG12	-	4645384	4645406	TTTATGTTGCAGAACAAAGCGT
sCY.novel_129	LG12	+	5074434	5074456	TTCGCAAAATAAACGGCTTTAG
novel0575	LG12	-	5381658	5381682	TGGAAGACTAGTGATTTTGTTGTT
novel0551	LG12	+	5657034	5657056	TCTCTCTCCTTCGACTTGTTGT
novel0576	LG12	-	6350414	6350435	TATGGGAGTCAATGGGGGGCA
novel0577	LG12	-	7106632	7106654	TATTGCACTCGTCCCGGCCTCC
novel0578	LG12	-	7360713	7360735	CTGGGTTCGGACACTCGCGCTC
novel0552	LG12	+	7591068	7591090	TACTGAAGTTACAAAAGTTTGT
sCY.novel_94	LG12	+	8133641	8133665	CCTGGGCGGGCTGCTCGGTGACCC
novel0579	LG12	-	8353997	8354020	AATGAAAGTCAGTGGGGTCCAAT
novel0580	LG12	-	9098217	9098239	TGTAAAGTACTCAATTAGTTGT
novel0553	LG12	+	9098257	9098279	TGTAAAGTACTCAATTAGTTGT
novel0554	LG12	+	9620757	9620779	TGAGGTAGTTGGTTGTATGGTT
novel0555	LG12	+	9628896	9628918	TCCCTGAGACCCTTAACCTGTG
novel0556	LG12	+	9900359	9900382	TGTAAACATCCCCGACTGGAAGC
novel0557	LG12	+	9900623	9900645	TGTAAACATCCTACACTCAGCT
novel0558	LG12	+	10059552	10059572	TAAAATTGAATGGTGACTAA
sCY.novel_14	LG12	-	11090650	11090672	ACCACTGATATCTGATCAAACA
novel0559	LG12	+	11090690	11090712	TTTGATTTGATATCTGTGGTTT
novel0560	LG12	+	11866719	11866741	TCTTTGGTTATCTAGCTGTATG
novel0581	LG12	-	11866756	11866778	TTTCGGTTATCTAGCTTTATGA
novel0582	LG12	-	13558694	13558716	ATCAGACCTGATAGGATAGGCT
novel0583	LG12	-	13971967	13971990	TAAGTCACGGGTGAAGGACGTTG
novel0561	LG12	+	15782896	15782919	ACTCAGTTTGCGTCTCTCTCTCT
novel0562	LG12	+	16433140	16433162	GAAAAGTCTGGATGCATTATTT
novel0563	LG12	+	17614696	17614718	AAGTGTCCCAATCACCCTGAAT
novel0584	LG12	-	17676886	17676907	ATGGAAGTGATCTCTCGCACT
novel0564	LG12	+	18972587	18972609	CAGACTCAGCGTGAACTTACGT
novel0565	LG12	+	19169580	19169602	TCTGAGCTCTGTGTGTGTGTGT
novel0566	LG12	+	19284884	19284905	TTTCGAAAGCATCGTAAACCT
sCY.novel_64	LG12	+	19295899	19295921	TGCTGGAAGTGATCTCTCGTGC
novel0585	LG12	-	20156394	20156415	GTTGTGAAGTTCATGTGAGAA
sCY.novel_25	LG12	+	20622015	20622037	TGGTGTCCTGTGTCGCAGGAGT
novel0586	LG12	-	20660998	20661020	TAACGGAAGTGATATCTCGTGC
novel0587	LG12	-	22061960	22061984	AGGAGTTGTGGATGGACATCATGC
novel0567	LG12	+	23050604	23050625	TGACTGATTGTATGACATATT
novel0588	LG12	-	23050651	23050672	TGACTGATTGTATGACATATT
novel0589	LG12	-	23096450	23096472	ATATACTCTGACTATTTCTGCA
miR-196a	LG12	+	23322342	23322364	TAGGTAGTTTCATGTTGTTGGG
novel0590	LG12	-	23471814	23471835	TGTCATTCTTCAGCTTTCTGT
novel0568	LG12	+	24020719	24020741	CCCCTTTAGCTGTTCTAAATTC
novel0591	LG12	-	24241029	24241051	TGATATGTTTGATATTCGGTTG
novel0569	LG12	+	25073038	25073059	TTACGAGTGGCTGTGGCTGGT
novel0592	LG12	-	25154243	25154262	TTGGTTGACAACGTTCTTC
novel0593	LG12	-	25297309	25297332	TGAGTGGAAGGAATGACAGGCAT
novel0594	LG12	-	25297309	25297332	TGAGTGGAAGGAATGACAGGCAT
novel0595	LG12	-	25683970	25683993	AGCTGGTGTTGTGAATCAGGCCG
novel0596	LG12	-	26293663	26293686	CTTCATCTGTCGTGTACTATAGA
novel0570	LG12	+	27043952	27043973	TTCCCCGTTGACTACCATAGT
novel0597	LG12	-	27388093	27388114	TCTCCAATCGCTCTCGTGGTA
novel0598	LG12	-	28004695	28004716	TCAGGATCCGGACATCAAGCT
novel0571	LG12	+	28106703	28106725	TTGCTGCCTCTGTCATCTTTTC
novel0599	LG12	-	29174540	29174561	TCTTACGAGCTGATCTGCGCC
sCY.novel_145	LG12	+	29250177	29250198	GTGATTGGGACACTTTTTGCC
novel0600	LG12	-	31338304	31338325	CAAGGAAGGCTGAGTGAAGGA
novel0572	LG12	+	31582790	31582811	TCCGCTTCACGTCGTGGCCTC
sCY.novel_116	LG12	+	32929850	32929872	AACGGAAGTGATGTCTCGCACT
novel0605	LG13	+	48941	48964	AAAAGTGCTGTTTGTGCAGGTAG
novel0612	LG13	+	49235	49257	CATTGCACTTGTCTCGGTCTGA
novel0636	LG13	+	161776	161797	AGGAACAATGATTGAAACTTT
novel0617	LG13	-	596017	596039	TTCTACATCTGAACGCTGACTC
novel0618	LG13	-	615693	615715	TTCTACATCTGAACGCTGACTC
novel0650	LG13	+	835080	835101	TCTCTGATGGGTCTGAGCTGT
novel0604	LG13	+	1724909	1724931	GCTTATGTGAGTGACAGGTTGC
novel0606	LG13	+	1744493	1744515	AATAGGTTATATTCTGCACATT
novel0619	LG13	-	1745174	1745196	TGCTGATCTACCCGGCGGGACA
novel0620	LG13	-	1831159	1831181	TTATGTTGTGTATGAACGAGGC
novel0616	LG13	+	2768868	2768891	TCTGACTGCAGCAACGTTCCATT
novel0622	LG13	+	2796854	2796878	GTGAGAGCCGGTCTGAGCCATTGA
novel0621	LG13	-	2970032	2970054	CACGTTTGGCCACCCTCTTGTT
novel0625	LG13	+	3149059	3149080	CAGGTTGGTTGGGACACTTTT
sCY.novel_38	LG13	-	3708338	3708361	GAGAAAAAGACAGAATTGTGTGA
novel0623	LG13	-	3779130	3779152	AGCTGCATTTCTGTCTGTCTCT
novel0627	LG13	+	4032060	4032082	CAACCATTGGCCTGTGCAGTTT
novel0624	LG13	-	4471850	4471872	AATACTGTGGAAGTCAATGGGA
novel0637	LG13	+	5001289	5001312	TCTGGAAAATACACTGATAATGT
novel0626	LG13	-	7532962	7532984	CTTTAATTTAGTAAGTCTCTCT
novel0649	LG13	+	7533019	7533041	CTTTAATTTAGTAAGTCTCTCT
novel0601	LG13	+	12949603	12949625	TCTTCGGATCCAGGAGCGAGTG
novel0602	LG13	+	16741886	16741908	GACGGAAGTGATGTCTCGTGCT
novel0603	LG13	+	17377735	17377756	ATCTGTCTTGGCTGACCACTT
novel0628	LG13	-	17731843	17731864	ACATGGAGTGGCTGTTACACC
novel0607	LG13	+	17731881	17731903	CCAGTGGAGAGGCTGTTACCTG
novel0629	LG13	-	17980059	17980082	AGCAGCATTGTACAGGGCTATGA
novel0608	LG13	+	19822520	19822542	CAATCTGACTGAGTGATTCATT
novel0609	LG13	+	20138495	20138517	TTCGTCCAGATGCTAGCATTCT
novel0630	LG13	-	20458074	20458098	TCTACTCGTCGTTACATCACCACT
novel0631	LG13	-	21032308	21032331	GTCCAGTTTTCCCAGGAATCCCT
novel0632	LG13	-	21032488	21032509	TGAGATGAAGCACTGTAGCTC
novel0633	LG13	-	21592203	21592225	TCAATCAAAGGACGTTCATGAC
novel0610	LG13	+	21880825	21880848	CTGGGTGTAATATGTGGAGTTTG
novel0611	LG13	+	22258208	22258229	ACAATTGTGTGCTTTGATCTG
novel0634	LG13	-	22589350	22589372	TGAATGGTGAGACTGTCATTCT
novel0635	LG13	-	22746609	22746631	AATTGCACGGTATCCATCTGTA
miR-19c	LG13	-	22746990	22747013	CGAGTTTTGCATGGATTTGCACA
novel0638	LG13	-	22747167	22747190	CAAAGTGCTCACAGTGCAGGTAG
novel0639	LG13	-	22747429	22747449	TAAGGTGCATCTTGTGTAGT
novel0640	LG13	-	22781567	22781589	TAGCAGCACATAAATACTGGAG
sCY.novel_161	LG13	+	23831499	23831522	CATACTCTTCCTGAATGACATCA
novel0641	LG13	-	24456914	24456936	TTGTCATTTATACACTCACAGA
novel0642	LG13	-	25144964	25144986	TCTAAGCCTGCGGTTCCATTCG
novel0643	LG13	-	26528426	26528447	TCCTACTCTTCCTCTCTGTTT
novel0644	LG13	-	27809561	27809582	TGAGAAACTGCGTTCACTTGC
novel0645	LG13	-	28022601	28022623	TTCATTCGTCCGAACTTGCTAT
novel0613	LG13	+	28265512	28265535	TCTCTACAAACATAGACTTGACT
novel0614	LG13	+	28840148	28840170	ATAGCTCTTTGAATGGTACTGC
novel0615	LG13	+	29262843	29262865	TTGTGCTTGATCTAACCATGTG
novel0646	LG13	-	29262884	29262906	TGGTGCTTGACGGAACCATGTG
novel0647	LG13	-	30278622	30278644	TGGTTTAACTATAGTAACCATG
novel0648	LG13	-	32408491	32408513	TCAGTACCGATTGACATTCTGT
novel0676	LG14	-	49483	49507	TTTTATACTGTGCATAAAGGTGTG
novel0677	LG14	-	139409	139431	GTACCAGAAGTGGGCCGGATCT
novel0651	LG14	+	1027215	1027235	TTGATTGGGACACTTTTTCC
novel0652	LG14	+	1581409	1581432	GACATGGGTCGTAGTAGGTGCTC
novel0653	LG14	+	2316956	2316978	TAAGGCGACTTCTGATCAGTGT
sCY.novel_30	LG14	+	2593645	2593667	AACATGACTTCTGATTCCAAGT
novel0654	LG14	+	4881582	4881604	ACGGTACTAATAAATTCAGTTT
novel0678	LG14	-	4917185	4917207	TAACCAATGTGCAGACTACTGT
novel0679	LG14	-	4919238	4919260	CACAGCAAGTGTAGACAGGCAG
novel0655	LG14	+	4919239	4919261	TGCCTGTCTACACTTGCTGTGC
sCY.novel_70	LG14	-	5000631	5000652	ATGTGAGTGTGTGTGTAGACA
novel0656	LG14	+	5624202	5624224	TTCTATACAGGGCAAGGACTGT
novel0680	LG14	-	6263496	6263515	AACGGAAGCGATCTCTCGC
novel0681	LG14	-	6273217	6273239	AACGGAAGCGATCTCTCGCACT
novel0657	LG14	+	6382185	6382208	TTTGGCTAATTGGTAATGAATTT
sCY.novel_100	LG14	+	7058207	7058229	AAAGAATGAGATGCGAGGATGA
novel0658	LG14	+	7547350	7547372	TTTCTCAAAAGCATTGTAGATC
novel0659	LG14	+	9321657	9321679	TGTGGTAGTCAATTGGCGGAGA
novel0682	LG14	-	10816580	10816603	TTGATGGTGGTCTACAGTGAGTT
novel0660	LG14	+	11834329	11834351	TTTGATTTGATATCTGTGGTTT
novel0661	LG14	+	13042637	13042659	TCAGGCTCGGGGTCTGTGGCGT
novel0662	LG14	+	13277056	13277078	TTTGATCTAATATCTGTGGTTT
novel0663	LG14	+	13397471	13397493	TATAGCGATCAGTGTAGACAGC
novel0683	LG14	-	13805531	13805552	TTTGGTCCCCTTCAACCAGCT
novel0684	LG14	-	13806244	13806267	TGGAATGTAAGGAAGTGTGTGGT
novel0664	LG14	+	14323195	14323218	AGTGAAAGTCAGTGGGCTCCAAT
novel0685	LG14	-	15639225	15639248	TATCGGCTCGATACCAAGCTCTT
novel0665	LG14	+	16223448	16223470	TGTGAAACTCATGCGAAAAGTG
sCY.novel_162	LG14	+	16322719	16322741	TAAAGTAATGCATTGTCTTGAC
novel0666	LG14	+	17822178	17822200	CTGTCTAGGTTCGCAGCTCACT
novel0686	LG14	-	18689806	18689828	CACTCCTGTGTGCTAGATCTTC
novel0687	LG14	-	18757584	18757607	TTTGTGCTTGCATGGTCTCTCCA
novel0667	LG14	+	18773551	18773573	TATTCTGTGGTCTAACGAGACA
novel0668	LG14	+	18910700	18910722	GTGAAATGTTCAGGACCACTTG
novel0688	LG14	-	19431630	19431652	TACCGACTCACGGTCTCTCTCC
sCY.novel_148	LG14	+	19716485	19716506	GTTGCGACACACTAGAACGCT
novel0669	LG14	+	20128383	20128405	GTGAGCGTTTTTGACTGTAATG
novel0689	LG14	-	20128436	20128458	GTGAGCGTTTTTGACTGTAATG
novel0690	LG14	-	22296521	22296544	AGATCTCCGTCCTCGTTCACTTT
novel0670	LG14	+	23442354	23442373	TCTTCCTGCTCTTCTGATG
novel0671	LG14	+	23442354	23442373	TCTTCCTGCTCTTCTGATG
novel0672	LG14	+	24478635	24478657	AGTAAAATCCTGTGTGAACTGA
novel0691	LG14	-	24857888	24857910	CATATTTAGTACTGTGTGTTCT
novel0692	LG14	-	24894811	24894836	TTATTGTGTGTGTGGGACACGAGCT
novel0693	LG14	-	25580096	25580117	TGGAGCAGAGCGTGGACTTCT
novel0694	LG14	-	25618063	25618085	CGTGTTCACAGCGGACCTTGAT
novel0673	LG14	+	27640828	27640850	TAAAATGAGAGACAGACTGCAT
novel0695	LG14	-	27640865	27640885	TAAAATGAGAGACAGACTGT
novel0674	LG14	+	28558362	28558381	GACGGAAGTGATGTCTTGC
novel0675	LG14	+	28685384	28685407	AGAGAAGCTTTGGGCTATAGATG
novel0696	LG14	-	30314835	30314857	AGTATTGGCCGGCTCCTGCGTC
novel0697	LG14	-	33126276	33126298	TACGGAGCGTTTTTTGGATGTT
sCY.novel_153	LG15	-	104426	104447	TCACTAGTGCATCTACAAGTA
novel0698	LG15	+	158216	158237	AACCCGTAGATCCGATCTTGT
let-7c	LG15	+	158464	158486	TGAGGTAGTAGGTTGTATGGTT
novel0699	LG15	+	161970	161991	TCCCTGAGACCCTAACTCGTG
novel0721	LG15	-	774045	774068	ACCACAGGCTGCATCAAATCTGA
novel0722	LG15	-	905669	905692	TCCTGAGACTTGAGACATCATGT
novel0700	LG15	+	2030842	2030864	TGAGTGCGTCTGCCGTCAGAGC
novel0701	LG15	+	2279817	2279839	TCCTGTTTCTGTGGATACTGTG
novel0702	LG15	+	2297338	2297360	ATTTTATATCTCGCAATTCTGA
novel0723	LG15	-	3196831	3196854	GTGAGCCTTTAGTTGATCGTAAA
novel0703	LG15	+	4287613	4287634	GCGACCCATCCTTGGTTTCTG
novel0724	LG15	-	4372974	4372996	AACCCACTGACTTTCACTGTAT
novel0725	LG15	-	4726891	4726913	TGTGGTTTACAGTGAATTTAGA
novel0726	LG15	-	6390921	6390945	TCTGTTTTAAAATTCTGTTTTGGT
novel0727	LG15	-	7694557	7694578	TGGGGTCAGGGGTGACAGCTG
novel0728	LG15	-	7714745	7714766	TTTGTTGATTTAGTAGTGACT
novel0729	LG15	-	7814889	7814912	AAGATATTGTACACTGAGAAGGT
novel0704	LG15	+	11477432	11477454	AAACATAGATCAAACTGGGGGT
novel0730	LG15	-	11575610	11575633	TGGACTGAAGGACCCGCTGAAAT
novel0731	LG15	-	12976748	12976772	TATGTGTGTGCGTCTTCTCTGCCT
novel0705	LG15	+	13004420	13004442	GAAGTGAATGGTGACTGAGGCT
novel0706	LG15	+	13088111	13088133	GAAGTGAATGGTGACTGAGGCT
novel0732	LG15	-	13327953	13327975	TTGTAATAATTCGTTCCCTAGT
sCY.novel_48	LG15	+	15265172	15265194	GTTGCGCAGCATGTTTGAGCTT
novel0707	LG15	+	15369088	15369110	GTACCAGATGTGGACCGGATCT
novel0708	LG15	+	15981853	15981875	TGTGAGTTAAGTAAGATATGAT
novel0733	LG15	-	15981881	15981903	TGTGAGTTAAGTAAGATATGAT
novel0709	LG15	+	16648266	16648288	CAACAGACATGGCACGACTACG
novel0734	LG15	-	16830730	16830752	TGAAGCTTCTGAAAGTCGGGCT
novel0735	LG15	-	16951586	16951609	CCAATATTATGTGTGCTGCTTCA
novel0736	LG15	-	16951798	16951820	TAGCAGCGCGTCATGGTTTTCA
sCY.novel_155	LG15	+	17046298	17046319	TACAGGATAGAGGATAAAAGA
novel0710	LG15	+	17310527	17310547	CTGTGAACATGTGGATCAGA
novel0711	LG15	+	17850718	17850741	TAAATGGGAACTGAAACTGTTTT
novel0712	LG15	+	18353406	18353428	CAGGGCCATTGTAGAGCACAGA
sCY.novel_124	LG15	+	19006435	19006457	CTATGGAAGTCAATGGGGCCCA
novel0713	LG15	+	19348698	19348722	TCTTTCTTACTGCTCTCATGGGAT
novel0737	LG15	-	19420935	19420957	TAACAGTCTACAGCCATGGTCG
novel0714	LG15	+	19420937	19420958	ACCATGGCTGTAGACTGTTAC
novel0738	LG15	-	20409629	20409651	ATCTGACTGGTTGATTTTAGGT
sCY.novel_58	LG15	-	20517179	20517200	TAAAAGATCAAAAAAGTGAGG
novel0739	LG15	-	21052240	21052262	TACTAGAATGTCTCGAATCAGA
novel0740	LG15	-	21141308	21141330	TGACGGGCTCTGATCTCCAGTG
sCY.novel_7	LG15	+	21492652	21492674	AGTTTATATCTTACAGTTCTGA
novel0741	LG15	-	22078181	22078203	TCGGTACACTTGTGTTTGACCT
novel0742	LG15	-	22078881	22078902	TCCCTGAGACCCTAACTTGTG
novel0743	LG15	-	22086033	22086055	AACCCGTAGATCCGAACTTGTG
novel0715	LG15	+	23127158	23127178	TGACTGCCTACCTTGATAGC
novel0744	LG15	-	23295586	23295605	GCTGACAGTCTGAACAAGG
novel0745	LG15	-	23939475	23939498	TGTCTTCTCAGATTGGCTTGATT
novel0746	LG15	-	24148540	24148563	CAACACCAGTCTGATAAGCTACC
miR-21	LG15	+	24148542	24148565	TAGCTTATCAGACTGGTGTTGGC
sCY.novel_122	LG15	+	24362591	24362613	CTATGGAAGTCAATGGGGCCCA
novel0747	LG15	-	24443682	24443705	ATCTCAGTAGAAATATTATTCCA
novel0716	LG15	+	25857273	25857294	GTTGTTGGTGATTGGCAGTCT
novel0748	LG15	-	25921110	25921131	ATGAAAATTAATGGGGTCCAG
novel0749	LG15	-	27321061	27321083	AACGACAGTGATCTCTCGCTCT
novel0750	LG15	-	27360133	27360155	TACTGTTAGTGATCACCCCGAC
novel0717	LG15	+	29571609	29571631	AGGTCACGGCACCACTGCAAGT
miR-142-5p	LG15	+	29840554	29840575	CATAAAGTAGACAGCACTACT
miR-142b-5p	LG15	+	29840554	29840576	CATAAAGTAGACAGCACTACTA
miR-142a-3p	LG15	+	29840591	29840614	TGTAGTGTTTCCTACTTTATGGA
miR-142-3p	LG15	+	29840592	29840613	GTAGTGTTTCCTACTTTATGG
novel0751	LG15	-	29922588	29922610	TCATCTCAGACTGTTTTTGTGC
sCY.novel_151	LG15	+	31390468	31390490	CGTTCCGTAAGTTGAATAGGGA
novel0752	LG15	-	32332448	32332470	ATCGGGTGTGCATTATTCTCTA
novel0753	LG15	-	32354121	32354143	ATCGGGTGTGCATTATTCTCTA
novel0718	LG15	+	32716453	32716475	ATGATGGAACTGATGTCTCGCG
novel0719	LG15	+	35179445	35179468	TCTACAGTGCATGTGTCTCCAGT
novel0720	LG15	+	35205525	35205547	TTGCTGAGGGAAGTAATGGATT
novel0754	LG15	-	35401156	35401178	CACCACGAGCGCAAAGACTGAG
novel0756	LG16	-	309612	309637	TATTGCACTTGTCCCGGCCTGTGAA
novel0757	LG16	-	309900	309923	TAAAGTGCTTATAGTGCAGGTAG
novel0758	LG16	-	310015	310039	TGTGCAAATCTATGCAAAACTGAT
novel0759	LG16	-	310187	310209	TAAGGTGCATTTAGTGCAGATA
novel0760	LG16	-	3436371	3436394	TTTTGAGTCTGACTCTGCACAGA
novel0782	LG16	+	3595101	3595122	ACGGAAGTGATGTCTCGCACT
novel0761	LG16	-	4977463	4977486	TAATCCCTGTGACTCTTTGAGGT
novel0762	LG16	-	5618349	5618370	AACAAGTGAAAAAATCTGTGA
novel0763	LG16	-	8582993	8583015	TTCAAGTAATCCAGGATAGGCT
novel0783	LG16	+	9089790	9089813	TGGCAGAGAACACTCAGATGAGT
novel0764	LG16	-	9868364	9868386	TGTTCTTACTACCTGACAGATA
sCY.novel_12	LG16	+	10566156	10566178	CAACGGAAGTGATGTCTTGCGC
sCY.novel_45	LG16	+	11746917	11746939	TTGACAGTGGTCTCTATCTTGT
novel0765	LG16	-	12366910	12366930	ATGAAAGTGAATGGCGACTA
novel0784	LG16	+	12366912	12366933	GTCGCCATTCACTTTCATTGT
sCY.novel_56	LG16	+	12802734	12802756	AGGGAAATGCACTTGCACTGAA
novel0785	LG16	+	13208460	13208482	TGTTAATTGGGACACTTTTTGT
sCY.novel_169	LG16	+	13596516	13596538	AAGAAACTTTGCATTCACTCGC
novel0766	LG16	-	13961377	13961398	TCGGTCGGGTGGTGAGCCACC
sCY.novel_127	LG16	+	13991366	13991386	CGCCGTTCTGATGTAGAACC
novel0786	LG16	+	14099945	14099966	TATAGTACTAAAAGTGGTTCT
novel0787	LG16	+	14414703	14414725	CCACTGCACGGGACGGCTCGGT
novel0767	LG16	-	16590847	16590868	TTCGTCGGGTTTTATCGGATC
novel0788	LG16	+	17261955	17261977	CATAGGATGACAAATTTAGGCC
novel0789	LG16	+	17592001	17592022	AAAACACTCACTCTGCACCAG
novel0768	LG16	-	17843716	17843738	TTTACTAGCAAACAGTTCCATA
miR-222	LG16	+	17956856	17956876	AGCTACATCTGGCTACTGGG
novel0790	LG16	+	17957444	17957466	AGCTACATTGTCTGCTGGGTTT
novel0791	LG16	+	17957444	17957466	AGCTACATTGTCTGCTGGGTTT
novel0769	LG16	-	18454327	18454348	GTACTGCAAGAGCGATTAGAG
novel0770	LG16	-	20221368	20221389	GATGGTCGGTTCTGTTCCTTT
novel0792	LG16	+	20677376	20677398	TAGCAGCATGTAAATATTGGAG
novel0793	LG16	+	21052766	21052787	CTTCTTTTCATCACCAGCTGA
novel0771	LG16	-	22460186	22460208	GGCTTGTTTTAAGTTGCCTGCG
novel0772	LG16	-	22733734	22733755	ACAGAATTGGCTGTTACTGCA
novel0794	LG16	+	23471485	23471507	ATGACGGAAGTGATGTCTCGCG
novel0773	LG16	-	23638535	23638554	CTCGACATGGCCACCACGC
novel0774	LG16	-	23706076	23706099	ACAGGAAATGTTCTGAAGAAGCT
novel0775	LG16	-	24302090	24302113	GAACACAAAATGCATGCGTCGTG
novel0776	LG16	-	24676720	24676742	TTGCATAGTCACAAAAATGATC
novel0777	LG16	-	24676720	24676742	TTGCATAGTCACAAAAATGATC
novel0795	LG16	+	24676720	24676744	GATCATTTTTGTGACTATGCAACT
novel0796	LG16	+	26100626	26100648	CGCGTAGGCTAGTAGTCGCTGT
novel0778	LG16	-	26176533	26176554	TTCGCGATCTCAAACATATTC
novel0797	LG16	+	26747744	26747765	TATAGTACTAAAAGTGGTTCT
novel0798	LG16	+	26747784	26747805	GAACTACTTTAAGTGCTGTAT
novel0799	LG16	+	26806037	26806060	TGACTTCTGTTTGCACTTTGTGT
novel0800	LG16	+	26835427	26835449	ATGACGGAAGTGATGTCTCGCG
sCY.novel_75	LG16	+	27348911	27348933	GATCACACTGTATTATGGACAG
novel0801	LG16	+	31297235	31297258	TTTGTCCGCTGCGTCACCTGTCC
novel0802	LG16	+	31711372	31711394	AGAGATCACTTCCGTCATCAGA
novel0803	LG16	+	33682232	33682254	TCTGTGGTCGTGCATGGCTCCT
sCY.novel_101	LG16	-	33935335	33935357	TCTTAAATTCATATTCTCTCAA
sCY.novel_89	LG16	-	33935335	33935357	TCTTAAATTCATATTCTCTCAA
sCY.novel_87	LG16	+	34115002	34115024	TATTCAACTTACGGAACGAACG
novel0804	LG16	+	35302118	35302140	TACCCTGTAGAACCGAATTTGT
novel0805	LG16	+	35314370	35314392	TATGTTGCTTCCTTAGCTGGAC
sCY.novel_63	LG16	+	35459398	35459419	TTGAGAATGGCCAACAAATTT
sCY.novel_120	LG16	+	35545181	35545204	AAGTTCTGTGATACACTCTGACT
novel0779	LG16	-	35545217	35545239	AAAGTTCTGTAATGCACTGACT
miR-148	LG16	+	35545219	35545241	TCAGTGCATTACAGAACTTTGT
novel0806	LG16	+	36534962	36534984	TGTAGTATTTTCATCTGTGTGT
novel0780	LG16	-	37883867	37883889	TGATGGGTAAAGATGCTGTACT
novel0755	LG16	+	39517515	39517537	CATCCATTGACTTTCGCTGAAT
novel0781	LG16	-	39924795	39924817	CTTCGGCTCGGTTCGCTGGTTC
novel0845	LG17	-	515503	515525	TTTCCCAAAGCTGATCGTAGAG
novel0807	LG17	+	515506	515527	TACGATCAGCTTTGGGAAACG
novel0808	LG17	+	2287166	2287188	AAGCTGTGCTTTAAACGATTTT
novel0846	LG17	-	3263449	3263470	AAGGTCCAACCTCACATGTCC
novel0847	LG17	-	3410498	3410520	TGTAGTTGTACCACCTAACATG
novel0809	LG17	+	4309881	4309902	AAAAGCATCGTTAGTTAAGTA
novel0848	LG17	-	5316120	5316141	TAAAACCTGACTCTCCTTGAC
novel0849	LG17	-	5435330	5435354	CCGGTCAGGCGTGTGTGGCTTTGC
sCY.novel_157	LG17	-	6028191	6028211	AGAAAACTCCGATCAAAGCC
sCY.novel_159	LG17	-	6028191	6028211	AGAAAACTCCGATCAAAGCC
novel0810	LG17	+	6302560	6302582	TGTGACTAGTGCTGTGCAAAAC
novel0850	LG17	-	7721443	7721464	TATAGTACTAAAAGTGGTTCT
novel0811	LG17	+	8408805	8408827	TAGGCAGTGTTGTTAGCTGATT
novel0812	LG17	+	8409076	8409097	AGGCAGTGTAGTTAGTTGATT
novel0813	LG17	+	8637941	8637965	CCATGGTGCAGCTCTGAACTGAGG
novel0814	LG17	+	9287880	9287902	CTCCTCTGATCTAGACTGATGT
miR-7b	LG17	+	9744142	9744165	TGGAAGACTTGTGATTTTGTTGT
sCY.novel_106	LG17	+	10509691	10509712	TTAGTAAGTACTGTGACAGCT
novel0851	LG17	-	10735051	10735073	CTTCGCGGTACTTTGATGTCAT
novel0852	LG17	-	12296240	12296263	TCAGTAACTGGTATCTCTCCCTG
sCY.novel_18	LG17	+	12842929	12842951	TGGTCTGTTTTTGAGCGTCTGA
sCY.novel_19	LG17	+	12842929	12842951	TGGTCTGTTTTTGAGCGTCTGA
sCY.novel_20	LG17	+	12842929	12842951	TGGTCTGTTTTTGAGCGTCTGA
sCY.novel_21	LG17	+	12842929	12842951	TGGTCTGTTTTTGAGCGTCTGA
sCY.novel_22	LG17	+	12842929	12842951	TGGTCTGTTTTTGAGCGTCTGA
sCY.novel_130	LG17	-	12842965	12842988	ACAGTAGCTGAAGAAACAGACCA
sCY.novel_133	LG17	-	12842965	12842988	ACAGTAGCTGAAGAAACAGACCA
sCY.novel_134	LG17	-	12842965	12842988	ACAGTAGCTGAAGAAACAGACCA
sCY.novel_136	LG17	-	12842965	12842988	ACAGTAGCTGAAGAAACAGACCA
sCY.novel_137	LG17	-	12842965	12842988	ACAGTAGCTGAAGAAACAGACCA
novel0815	LG17	+	13021760	13021781	AGCAGAAGGCCAGTGTGCTCT
novel0816	LG17	+	13045860	13045882	TAACCAATGTGCAGACTACTGT
novel0817	LG17	+	13624019	13624039	TCCCCATTGACTTCCATAGT
novel0818	LG17	+	13777947	13777969	AGAATTGTGCCTGGACATCTGT
novel0853	LG17	-	13862632	13862655	TATGTGCCCTTGGACTACATCGT
novel0854	LG17	-	14060465	14060487	CAAGACTTGCAACTCCTATTGC
novel0855	LG17	-	14143753	14143775	TTCAGTCTACCTAATATCAACT
novel0856	LG17	-	15542523	15542543	ATGTTGCTGGTCTGAATATC
novel0819	LG17	+	15928142	15928160	GATGGGCTGTTGAACTAT
novel0820	LG17	+	16580431	16580453	AACCCACTGACTTTCACTGTAT
novel0821	LG17	+	17291782	17291804	TCTTTGGTTATCTAGCTGTATG
novel0857	LG17	-	17291817	17291839	TTTCGGTTATCTAGCTTTATGA
novel0858	LG17	-	17502738	17502760	CTCCTACTGCTGTCATTTGTTT
novel0859	LG17	-	19839403	19839424	CATGTGATACCCAAAACTGCT
novel0822	LG17	+	19983305	19983326	CTACAGTATAGATGATGTACT
miR-451	LG17	+	19983395	19983417	AAACCGTTACCATTACTGAGTT
novel0860	LG17	-	20305357	20305379	GACGGAACTGATGTCTCGCGCT
novel0861	LG17	-	21078210	21078231	GTTTGACCCTAAATAAATTCT
sCY.novel_91	LG17	-	22207409	22207431	TGCAAGTACAACAGATTTTGAT
sCY.novel_92	LG17	-	22207409	22207431	TGCAAGTACAACAGATTTTGAT
sCY.novel_95	LG17	-	22207409	22207431	TGCAAGTACAACAGATTTTGAT
sCY.novel_97	LG17	-	22207409	22207431	TGCAAGTACAACAGATTTTGAT
sCY.novel_99	LG17	-	22207409	22207431	TGCAAGTACAACAGATTTTGAT
novel0862	LG17	-	22718849	22718871	TCCATCAGTCACGTGACCTACC
novel0823	LG17	+	23650237	23650259	TGGATCCCATTAACTTTTATTG
novel0824	LG17	+	24628290	24628312	AGAACTTGTGCACTGTGATAGT
sCY.novel_108	LG17	+	25312618	25312640	TTTTTTCCGTAAGTAGAATAGG
novel0863	LG17	-	25317183	25317206	TCTCCCTCTCCTCCATTTACAGC
miR-223	LG17	-	25426405	25426426	GGGGTATTTGACAAACTGACA
novel0864	LG17	-	26045556	26045579	TTATAGTATTCCACCTACCCTGA
novel0865	LG17	-	26375956	26375978	TAAGCCACTGCTGAGAAACTGT
novel0825	LG17	+	26375996	26376018	TAAGCCACTGCTGAGAAACTGT
novel0826	LG17	+	26792098	26792121	ATTGTGATTTCCAATAATTGAGA
novel0866	LG17	-	26901959	26901983	TTAGGACCAGTTTGTGTTTTCAGA
novel0827	LG17	+	27490189	27490211	TCTGGGGCCATTGACTGCCATA
sCY.novel_112	LG17	+	27757644	27757663	TTCGTTCCGTAAGTTGAAT
novel0867	LG17	-	29565399	29565421	TTATTACAGGATCTTTTGAGCT
novel0828	LG17	+	29813400	29813422	AACCCGTAGATCCGAACTTGTG
novel0829	LG17	+	29821989	29822010	TCCCTGAGACCCTAACTTGTG
novel0830	LG17	+	29822602	29822624	TCGGTACACTTGTGTTTGACCT
novel0831	LG17	+	30474549	30474571	AATTTAGCTGCTAACGAGCGCT
novel0832	LG17	+	31277994	31278016	TCAGCCGTTCTAAATTCACTGT
novel0833	LG17	+	31415868	31415890	TCAGCCGTTCTAAATTCACTGT
novel0834	LG17	+	32023873	32023897	TCAGCCTTCCGCCACTGTGCTTGT
novel0868	LG17	-	32213584	32213607	TCTTTGACTGAAACATTGCCACT
novel0869	LG17	-	33489506	33489528	TTCGTCGTGACGCTTGAGTAGT
novel0870	LG17	-	33898603	33898625	TGATGCGTCTTCTGATCTCCAC
novel0871	LG17	-	34107995	34108019	CTTCCTGTAGCTCTTTGGATGAGT
novel0835	LG17	+	34257257	34257280	TGTATTTAAATCCTGTGCTCTAG
novel0872	LG17	-	35887409	35887431	TTTTTGGCCAGATTGTGCAACC
novel0836	LG17	+	36760332	36760354	TGCATGCACCACATTGAATTCT
novel0873	LG17	-	37156276	37156298	TTGCCTATATCTCAAAATTCTG
novel0874	LG17	-	37374493	37374514	ACTCTTTCCCTGTTGCACTAC
miR-454b	LG17	-	37376907	37376929	CCCTATAAGCAATATTGCACTA
miR-301b	LG17	-	37380522	37380544	CAATGACAATACTATTGCACTG
novel0837	LG17	+	37543085	37543106	TAACTCATATTTATTACCTCA
novel0875	LG17	-	37543085	37543106	TGAGGTAATAAATATGAGTTA
novel0838	LG17	+	38167493	38167515	TCTCACAATTTGGACTCTTCTT
novel0876	LG17	-	39366534	39366556	TGCGAGACATCACTTCCGTTGT
novel0839	LG17	+	39598649	39598670	GAGGCTGATGTTGTACTGATA
novel0840	LG17	+	40071271	40071294	TGACAATGATTTTGGCTCACGTT
novel0877	LG17	-	40324874	40324893	TGCATCATGCTCTGTATTC
novel0878	LG17	-	40878306	40878327	CAGCAGATCTGCATACTTGTA
novel0841	LG17	+	42034390	42034411	CGGCATGTTGACGCGATTGGT
novel0879	LG17	-	42034421	42034443	CCGGCACGTTGACGCGATTGGT
novel0842	LG17	+	42405195	42405217	ACCCTGGTCTTTGGTTTATATT
miR-142a-5p	LG17	-	42489651	42489672	AGTAGTGCTTTCTACTTTATG
novel0843	LG17	+	42489653	42489675	TAGTGCTTTCTACTTTATGGAT
novel0880	LG17	-	42736317	42736339	CGCGCAACCCAAATGGTCCTTT
miR-199-3p	LG17	+	43415071	43415093	TACAGTAGTCTGCACATTGGTT
novel0881	LG17	-	43415072	43415094	TAACCAATGTGCAGACTACTGT
novel0882	LG17	-	43897637	43897659	TATGTCAGAAATAGTAAGTATG
novel0883	LG17	-	44027280	44027302	GTACAGTACTATGATAACTGAA
novel0884	LG17	-	44238029	44238051	CGTCTGCAGAGACTCGTGTGCT
novel0885	LG17	-	44270889	44270911	TCTCTCCCGTCTCTTCTTCCTT
novel0844	LG17	+	44340898	44340921	ACTGCTCCTCTGCTGGCGTCATC
novel0886	LG18	+	69889	69911	GCTACGCGTGTAACTGTGGTTC
miR-222a	LG18	+	84443	84467	AGCTACATCTGGCTACTGGGTCTC
novel0887	LG18	+	84613	84635	AGCTACATTGTCTGCTGGGTTT
novel0915	LG18	-	114128	114151	TTTGAGCTCATTAAATGTTTCTG
novel0888	LG18	+	404917	404938	TTTTTTCCTTCATGTCCCTTT
novel0916	LG18	-	599122	599144	TTTTGTGCCGTTTTGTTTCTCT
novel0889	LG18	+	1011640	1011662	TACAGAAAACAAGACAAAGACA
novel0890	LG18	+	1270154	1270176	AAACATTTTCGAGAGAACGCTA
let-7e	LG18	+	2870191	2870213	TGAGGTAGTAGATTGAATAGTT
let-7a	LG18	+	2870399	2870421	TGAGGTAGTAGGTTGTATAGTT
novel0917	LG18	-	4891467	4891489	ATGGGGTGAATTCAGGTTGATT
let-7j	LG18	-	9347290	9347312	AACTGTACAAACAACTACCTCA
novel0891	LG18	+	9394192	9394211	AACGGAAGTGATGTCTCGC
miR-200c	LG18	+	9830869	9830891	TAATACTGCCTGGTAATGATGC
novel0892	LG18	+	9831104	9831125	TAACACTGTCTGGTAACGATG
miR-429b	LG18	+	9832108	9832130	TAATACTGCCTGGTAATGCCAT
novel0893	LG18	+	10300139	10300160	TATGTTAGATTTGAAAAGCCA
novel0894	LG18	+	10370861	10370885	CGTGAGATTATGAGATCTGAGGGT
novel0918	LG18	-	10877013	10877036	TCCAAATGACTGTCTAGGTAGGT
novel0919	LG18	-	11163724	11163746	ATGACGGAAGTGATCTCTCGCG
novel0920	LG18	-	11826026	11826046	TCTCTATTTGACTGTCAGCA
sCY.novel_36	LG18	+	12106636	12106657	TGTCTTTCAGGACCAGATTCT
sCY.novel_78	LG18	-	12106637	12106658	GTCTTTCAGGACCAGATTCTA
novel0921	LG18	-	12493655	12493676	TATAAAACGTCTGTACGCACA
novel0922	LG18	-	12510500	12510521	TAACTCTCCTGAGACTCCGGA
novel0923	LG18	-	13361342	13361363	AAAGTCAGTTGTGACGAGATG
miR-101a	LG18	-	14788852	14788874	CTTCAGTTATCACAGTACTGTA
novel0895	LG18	+	14788890	14788911	CATCAGCACTGTGATAACTGA
novel0896	LG18	+	15607856	15607878	AGGGCTTGTCAGGCGCTGCTCT
novel0897	LG18	+	15681510	15681531	GAACAAGCTCTATGTAACAGT
novel0924	LG18	-	16707505	16707528	TATAAGTCGGCTGTCGGGCAATG
novel0925	LG18	-	17033214	17033235	AAAGCAGAACTATTCAAGGAT
novel0898	LG18	+	17033258	17033279	AAAGCAGAACTATTCAAGGAT
novel0926	LG18	-	17074959	17074980	GAGAATATGTTTGAGATCGCG
novel0899	LG18	+	17529904	17529925	TCTGACTTTTTAACCTATTTA
novel0927	LG18	-	17529941	17529962	TCTGACTTTTTAACCTATTTA
novel0928	LG18	-	17566508	17566531	AGAAAGAGAACTGAATTCGGTGT
sCY.novel_10	LG18	+	17848070	17848092	GAAAAAGTGTCCCAATCAACCT
sCY.novel_54	LG18	+	19741447	19741469	CACTTATGAAGAACAAAAACGT
novel0929	LG18	-	20111758	20111779	TCAAACTCCTCCACTAGCTCC
novel0900	LG18	+	20254558	20254581	TCGTGGCAGACCCTCTCCATCTC
novel0930	LG18	-	20283183	20283205	ATTCCTGTATTTGATGCCATCT
novel0901	LG18	+	20283218	20283240	ATTCCTGTATTTGATGCCATCT
novel0902	LG18	+	20284716	20284738	AAAGACAGATTGTATAGCAAGT
novel0903	LG18	+	20431961	20431983	TGGGTCTTTGCGGGCAAGGTGA
novel0904	LG18	+	20434493	20434515	CATAATGCCCCTAAAAATCCTT
sCY.novel_107	LG18	-	20764346	20764368	TGACTCCCTAGGCTCTCTTGAT
novel0905	LG18	+	21842959	21842982	AAGCGGTTTACTGTGCAATTCGG
novel0906	LG18	+	22492012	22492034	TAACCTGGATTGTGGAGTTTCC
novel0907	LG18	+	23897434	23897457	TTTGATACTGATCCGATGAGATG
novel0931	LG18	-	23897470	23897493	TTTGATACTGATCCGATGAGATG
novel0932	LG18	-	24402741	24402763	TTGCTGTTTGAGGCCATGCTTG
novel0933	LG18	-	25911775	25911797	TGTAGTTGTACCACCTAACATG
novel0908	LG18	+	26511897	26511919	CTAATGGACCCCGTTGACTTCC
novel0934	LG18	-	28832978	28833002	TCAATCAACCTGAATTCACCCTTC
sCY.novel_156	LG18	-	29671818	29671839	TCTTAAAACTATTCATACATA
novel0935	LG18	-	29985502	29985523	CATGTATTTGGACTTCTGCTG
novel0909	LG18	+	30320794	30320817	TACCCTGTAGAACCGAATGTGTG
novel0910	LG18	+	30342193	30342214	TCAGTGCATTACAGAACTTTG
novel0911	LG18	+	30367328	30367350	TGAAAGGGAATGGTGACTGATT
novel0936	LG18	-	31102982	31103005	ACGTCTTTATGCTTGTGTGCTCT
novel0937	LG18	-	31268763	31268785	TGGGGAAAGCTGGTGTAACTAT
sCY.novel_144	LG18	+	31689006	31689029	CAATTGTGAGTTATAAAGTCAGA
miR-375	LG18	-	31935400	31935422	TAACGCGAGCCGAACGAACAAA
novel0938	LG18	-	32023013	32023036	CTCATTTTTGTGACTATGCAACT
novel0912	LG18	+	32023015	32023037	TTGCATAGTCACAAAAATGAGC
novel0913	LG18	+	34301729	34301751	TGTGTGTGTCTCTGTCTCCATC
novel0914	LG18	+	34917870	34917891	TCAGACTAGGAATTTCAGACT
novel0939	LG19	+	62866	62887	TTTAGGATGATTAGTATGCAC
novel0965	LG19	-	415796	415819	GTATTTGTGACTGTACTGTGTGT
novel0940	LG19	+	1043343	1043367	ACACTTCTTCTGCTAGACTCGGGT
novel0941	LG19	+	3261567	3261590	CGTGGCTGGGAGGATTTGCTTGC
novel0942	LG19	+	3723114	3723136	ATCGAAGTTCAGCGTCACGCTT
novel0966	LG19	-	4241623	4241645	AGCCCATGGACTGCATAATGCA
novel0943	LG19	+	4492276	4492297	CCAGATCCCTTTGCTTAACGA
novel0944	LG19	+	4723862	4723884	CTGGTCAAGTGCTGGTCCTGAG
novel0945	LG19	+	4981422	4981444	CCCGGCTGTGTTTCTCAAAAGC
novel0946	LG19	+	7636113	7636135	GTGATTGTGACACTTTTTGCCA
novel0947	LG19	+	8789440	8789460	AAGGCCAGAGAAGAAAGGAT
novel0967	LG19	-	9271349	9271371	AGTAGGTTACTGGCACGCTTTT
sCY.novel_1	LG19	+	9999359	9999381	TGTACCATGCTGGTAGCCAGTA
novel0968	LG19	-	10581726	10581748	TAGGTGACAGTCTGTCAGTGTG
novel0969	LG19	-	11012408	11012429	CACACACGCAGCCACTTCCCC
novel0970	LG19	-	12024439	12024460	GAGAATATGTTTGAGATTGCG
novel0971	LG19	-	12071973	12071997	ACCTGGCTGTTAGTTGCTGACCTT
novel0948	LG19	+	13697497	13697519	TCAGTCTCCATTCACTTTCATT
novel0972	LG19	-	14047710	14047733	TTGCTATCTGACCATACGTTCTT
sCY.novel_135	LG19	+	14569349	14569371	TATTCAACTTACGGAACGAACG
novel0949	LG19	+	14879440	14879463	TGGGAGCCATTGACGTCCATAGT
novel0973	LG19	-	15330066	15330088	TTCAAGTAATCCAGGATAGGCT
novel0950	LG19	+	15330068	15330090	CCTATCCTGGATTACTTGAACC
novel0951	LG19	+	15526500	15526522	TCTGCTCCATAGAAACGTCTCT
novel0974	LG19	-	15526537	15526559	TCTGCTCCATAGAAACGTCTCT
novel0952	LG19	+	15957400	15957424	CTGCCTACATGCGCAAGAGACTGT
novel0975	LG19	-	16081768	16081790	TGTGTGTGTTTTTGTGAATAGA
novel0976	LG19	-	16222141	16222163	ATGTGAAAGAGAACTCAATTCA
novel0977	LG19	-	17605792	17605814	TCAAGGTCCGCTGTGAACACGG
novel0953	LG19	+	17605793	17605815	CGTGTTCACAGCGGACCTTGAT
novel0954	LG19	+	17986529	17986551	TCAGTCAACATTCACTTTCATT
novel0978	LG19	-	18000686	18000708	CAATGTTAGTTAATGTGGGGCA
novel0955	LG19	+	18547492	18547514	AAATGTAGTAGACTATAAGTAT
novel0956	LG19	+	18977503	18977525	TTGTCTAGGTATGCAGCACGCT
novel0957	LG19	+	19025107	19025129	GTTGGTCATTGGATTGGTTATT
novel0979	LG19	-	20061148	20061170	TACTGGCTTCTGAGTTGTGGCA
novel0958	LG19	+	20133683	20133704	TATTGATGAGCTTCATGAAGG
novel0959	LG19	+	20878167	20878188	TTATTGCTTAAGAATACGCGT
sCY.novel_114	LG19	-	21855059	21855082	GCTCAGTGTCCGAGCCATGCTGA
novel0960	LG19	+	22879996	22880019	TCTTTGGACATGATACCGTGTTA
novel0980	LG19	-	23302008	23302030	ATATACAAAGAAAGTCAGTGGG
novel0981	LG19	-	23343461	23343483	ATTGCACACATACTTTGACACT
novel0961	LG19	+	24083234	24083258	TGTGTGGGACTCGGCATCTGTTTT
novel0982	LG19	-	24902672	24902690	GTGTGTGTGTGTGTGTGT
novel0983	LG19	-	26510293	26510315	CTGATGAAGTCACTCTATGACC
novel0962	LG19	+	26896381	26896403	TGTGACGATCACATGGACACGT
novel0963	LG19	+	26961585	26961607	TGACTGTCTCTGTTCTGCAGGA
novel0964	LG19	+	27040038	27040060	TCGTTTTTATGTGAATTTTGGG
sCY.novel_166	LG19	+	27106407	27106430	AGTCTGGAGTAGACTCACACAGA
novel0984	LG20	+	337495	337517	GAGGAACAGATGGTGGTGCTCC
novel0985	LG20	+	1242553	1242575	GATGGAGGAATTCTGGCTCTCC
novel0986	LG20	+	1597303	1597324	TATTTGTTCATAAATCAGGCT
novel0987	LG20	+	1597675	1597697	ACAGAATGAGGACGTATGATCT
let-7i	LG20	-	2510277	2510299	AACAGCACAAACTACTACCTCA
let-7b	LG20	+	2871615	2871637	TGAGGTAGTAGGTTGTGTGGTT
novel0988	LG20	+	3219425	3219448	TATCGCAGCCCTCCCACTGAGCT
sCY.novel_131	LG20	+	4032947	4032965	TGCCCGCATTCTCCACCA
sCY.novel_143	LG20	+	4402753	4402774	GTGATTGGGACACTTTTTGCC
novel0989	LG20	+	5443764	5443787	TAATCTGTCTGTCTCTCTCTCAG
novel0990	LG20	+	5591996	5592020	TGTGTGTATATGCCGTGTTGAGCT
novel0991	LG20	+	5724137	5724159	TTGAGATCTCCAATAACCGATT
novel1006	LG20	-	5724170	5724191	GTTGAGATCTCCAGTAACCGA
novel0992	LG20	+	6183959	6183981	GGGACATGTTCCTGGATCAACA
novel0993	LG20	+	6819718	6819740	TTTCGGTTATCTAGCTTTATGA
novel1007	LG20	-	6819754	6819776	TCTTTGGTTATCTAGCTGTATG
novel1008	LG20	-	7916486	7916509	TCACGCATGTGCATTGAGTTGAC
novel1009	LG20	-	7990830	7990852	TTCTTGATGTTTCTTATAGGAT
novel0994	LG20	+	8576231	8576253	AGGTAGACTGTGACTTGTTGTC
novel1010	LG20	-	8576269	8576293	TGGAAGACTAGTGATTTTGTTGTT
novel0995	LG20	+	9466096	9466118	TGCGATCCGTCACGTGTGACCT
novel1011	LG20	-	10210132	10210153	CAGAGTGCACTTCTGTAATGA
novel1012	LG20	-	10321092	10321114	AATCTGGCCCACATCCAAGTGT
novel1013	LG20	-	10705281	10705306	TATGGCCTCCTGAAGTGACTCATCC
novel0996	LG20	+	11594930	11594952	TTATATATTGGATTTGTGTTGT
novel0997	LG20	+	11801331	11801354	TCTAGATCCAGTCACTGTTGTCC
novel0998	LG20	+	12240501	12240524	CAGCCGTCATTACCTGCACAAGT
novel1014	LG20	-	12713792	12713814	CCTGGGTCTCATGCCTCTGTCC
novel1015	LG20	-	14162905	14162927	ATCGGTTCTCGCTGTAGATGTT
novel1016	LG20	-	14766373	14766395	TGTCAGAACTACTTGAGCCGGA
novel0999	LG20	+	16141412	16141433	ACGGAAGTGATATCTCGCACT
novel1017	LG20	-	16141438	16141457	AACGGAAGTGATGTCTCGC
novel1018	LG20	-	16178667	16178689	TTCCCTTTGTCATCCTATGCCT
sCY.novel_44	LG20	+	16236141	16236162	GTTCCTATGGGGTAGTGATGA
novel1000	LG20	+	17407099	17407120	TGGTGCTGTGTGTTAAACTGT
miR-210-5p	LG20	+	18633235	18633257	AGCCACTGACTAACGCACATTG
miR-210	LG20	+	18633275	18633295	CTGTGCGTGTGACAGCGGCT
miR-210-3p	LG20	+	18633275	18633297	CTGTGCGTGTGACAGCGGCTAA
novel1019	LG20	-	18764646	18764670	ACAATGAGAGAGACCCCAGGACGG
novel1020	LG20	-	19068470	19068492	TTCTCTGGTAGGGTTCCTTGCT
novel1021	LG20	-	20621958	20621980	GATGGTTTGTTACAACTGGAGC
novel1001	LG20	+	20680746	20680768	TATGGCTTTTTATTCCTATGTG
novel1022	LG20	-	21789418	21789441	TAATCGCTCTAAGTGCTTTGATG
novel1023	LG20	-	22369710	22369732	ATCTGATCTCTGGCCTGTCTGA
novel1002	LG20	+	22614734	22614755	GAATATGGGGGTAGTACTCTG
novel1003	LG20	+	22687803	22687824	GAATATGGGGGTAGTACTCTG
novel1024	LG20	-	22989687	22989709	CAGTGGTTTTACCCTATGGTAG
novel1025	LG20	-	24038125	24038147	TAAAGTATCTGACCAAGCCAAT
novel1004	LG20	+	24996400	24996422	TCCAAAGACTGAAAGATTTATC
novel1026	LG20	-	24996440	24996462	TCCAAAGACTGAAAGATTTATC
novel1005	LG20	+	26782793	26782815	TCTAGAAGATCAGCATGACGTG
sCY.novel_163	LG20	+	28011799	28011821	AGAATTGTGGTATAAACTCGCA
novel1027	LG21	+	594470	594494	TCATCTTTCTGTCAGTGAGCCTGC
novel1028	LG21	+	594470	594494	TCATCTTTCTGTCAGTGAGCCTGC
novel1029	LG21	+	2063467	2063487	ATTCAGATTGGTTCAATAAC
sCY.novel_4	LG21	+	3033574	3033596	AGTTTATATCTTACAGTTCTGA
sCY.novel_5	LG21	+	3033574	3033596	AGTTTATATCTTACAGTTCTGA
sCY.novel_8	LG21	+	3033574	3033596	AGTTTATATCTTACAGTTCTGA
novel1030	LG21	+	3064656	3064677	TGTAACTCCGGAACCAAGCCA
novel1055	LG21	-	4697553	4697574	ATTTGAATTTGAATGCGGAAG
novel1056	LG21	-	5482903	5482925	CAGAATGTTGTGAATGGTTGCC
novel1031	LG21	+	5612419	5612443	ACGTGAACTTGTTGTCCTGGCACT
novel1032	LG21	+	5789071	5789093	TAGTTTGATTCACAGCACAAGA
novel1057	LG21	-	6344406	6344428	AACGGAAGTGATCTCTTGCACT
sCY.novel_146	LG21	+	6524275	6524297	CATGCTTGAATACATTGAACCG
miR-126-3p	LG21	-	6550411	6550433	GCATTATTACTCACGGTACGAG
miR-126a-3p	LG21	-	6550411	6550432	GCATTATTACTCACGGTACGA
sCY.novel_71	LG21	+	7729012	7729033	TTTGATGCCCATTCTCAATGG
sCY.novel_72	LG21	+	7729012	7729033	TTTGATGCCCATTCTCAATGG
novel1033	LG21	+	8435765	8435787	TAAAACTCTTGGCAGAAGTATT
novel1034	LG21	+	8588496	8588517	GTGGGAACAGATCTGCCAGCA
novel1035	LG21	+	9592839	9592862	AAACTACTATAAAAAGCACCAGC
novel1058	LG21	-	9833135	9833157	TCTCTCTCTCTAACAGCTGTAC
novel1059	LG21	-	10741144	10741165	CCCGTGTGGCTTATGAGATCC
novel1036	LG21	+	11032823	11032845	TGAAAGTGAATGGTGACCGAGC
novel1037	LG21	+	12420256	12420281	GCCATGCTGACAGTACTGATAGACT
novel1038	LG21	+	12422567	12422592	GCCATGCTGACAGTACTGATAGACT
novel1060	LG21	-	13215455	13215477	TCAAGGTCCGCCGTGAACACGC
novel1039	LG21	+	13215494	13215515	TAAGGCACGCGGTGAATGCCA
sCY.novel_170	LG21	+	14338915	14338934	TCCATGGTATTGTGAGCTT
novel1040	LG21	+	14674292	14674314	CAGCTAGTCACCAGACCCCTGT
miR-23b	LG21	+	14702694	14702715	ATCACATTGCCAGGGATTACC
miR-23b	LG24	+	28227234	28227256	ATCACATTGCCAGGGATTACCA
novel1061	LG21	-	14702928	14702951	TTCACCAATCAGCTAAGCTCTGC
novel1041	LG21	+	14702969	14702990	TTCACAGTGGCTAAGTTCTGC
novel1062	LG21	-	14705614	14705637	TAATCAGCTCAGTAGGCACGGGA
miR-24	LG21	+	14705654	14705676	TGGCTCAGTTCAGCAGGAACAG
novel1063	LG21	-	16161418	16161440	TCAGTCACCGTTCACTTTTAAT
sCY.novel_57	LG21	+	16313989	16314011	CCATACAATGAAAGTCAGTGGA
novel1064	LG21	-	16432924	16432946	GTACCAGATGTGGACCGGATCT
miR-731	LG21	-	17136012	17136036	CGATCCGGGAGAAAACGTGTCATT
miR-462	LG21	-	17136270	17136292	AGCTGCATTATGGGTTCCGTTA
novel1065	LG21	-	17657313	17657335	TAGGAAATCTTTCTGCTATCGC
novel1066	LG21	-	18128561	18128583	TTAAAGGGAATTTGCGACTGTT
novel1042	LG21	+	19487515	19487538	TCTGATCGATTGAAAGCAGCTTT
novel1067	LG21	-	19487543	19487566	TCTGATCGATTGAAAGCAGCTTT
novel1068	LG21	-	19583438	19583461	TGACCTTTTTCTCTGAATTGTGA
novel1043	LG21	+	20044870	20044892	TCCTATTTACTTCCATTGTAGT
novel1044	LG21	+	21352912	21352933	TATGGAAGTCAATGGGGCCCA
sCY.novel_13	LG21	-	21469166	21469187	AATCAGCAATTTGTTTGGTCT
novel1069	LG21	-	21508850	21508872	TGAAAGAAAATACTGTTAACGT
novel1045	LG21	+	22235669	22235689	TCTGGAACAACACTGGCTTC
novel1046	LG21	+	22457113	22457135	AAAAACCTGCATTTTATTCACT
novel1070	LG21	-	22939753	22939778	TGAACGGCTGGCCCAAGGTGGATCC
novel1047	LG21	+	23020285	23020307	TGACTGTAGTAACCATGGTTTT
novel1071	LG21	-	23681588	23681610	ATGACGGAAGTGATCTCTCGCG
novel1072	LG21	-	23857872	23857894	AAAGTGCTGTCAAGTTGGGGTA
novel1073	LG21	-	23858213	23858235	AAAGTGCTATCAAGTTGGGGTA
novel1074	LG21	-	23876127	23876149	AAAGTGCTGTCAAGTTGGGGTA
novel1075	LG21	-	23876468	23876490	AAAGTGCTATCAAGTTGGGGTA
novel1076	LG21	-	24224780	24224802	AAAGTGCTGTCAAGTTGGGGTA
novel1077	LG21	-	24225121	24225143	AAAGTGCTATCAAGTTGGGGTA
novel1078	LG21	-	24244431	24244453	AAAGTGCTGTCAAGTTGGGGTA
novel1079	LG21	-	24244772	24244794	AAAGTGCTATCAAGTTGGGGTA
novel1080	LG21	-	24306832	24306854	AAAGTGCTGTCAAGTTGGGGTA
novel1081	LG21	-	24307173	24307195	AAAGTGCTATCAAGTTGGGGTA
novel1082	LG21	-	24329606	24329628	AAAGTGCTATCAAGTTGGGGTA
novel1083	LG21	-	24336610	24336632	AAAGTGCTATCAAGTTGGGGTA
novel1084	LG21	-	24531076	24531098	AAAGTGCTATCAAGTTGGGGTA
novel1085	LG21	-	24532477	24532499	AAAGTGCTATCAAGTTGGGGTA
novel1086	LG21	-	24548255	24548277	AAAGTGCTATCAAGTTGGGGTA
novel1087	LG21	-	24549656	24549678	AAAGTGCTATCAAGTTGGGGTA
novel1088	LG21	-	24834726	24834750	TAAGTGCTATTTGTTGGGGTAGTT
novel1089	LG21	-	24836127	24836151	TAAGTGCTATTTGTTGGGGTAGTT
novel1090	LG21	-	24839564	24839586	AAAGTGCTATCAAGTTGGGGTA
novel1091	LG21	-	24852101	24852123	AAAGTGCTATCAAGTTGGGGTA
novel1092	LG21	-	24855185	24855207	AAAGTGCTATCAAGTTGGGGTA
novel1093	LG21	-	24876135	24876157	AAAGTGCTATCAAGTTGGGGTA
novel1094	LG21	-	24923402	24923424	AAAGTGCTATCAAGTTGGGGTA
novel1095	LG21	-	24927596	24927618	AAAGTGCTATCAAGTTGGGGTA
novel1096	LG21	-	24988357	24988379	ACTCTAACTTCAGCATCTTTCT
novel1097	LG21	-	24999970	24999992	ACTCTAACTTCAGCATCTTTCT
novel1098	LG21	-	25014701	25014723	AAAGTGCTATCAAGTTGGGGTA
novel1099	LG21	-	25022758	25022780	AAAGTGCTATCAAGTTGGGGTA
novel1100	LG21	-	25025050	25025072	AAAGTGCTATCAAGTTGGGGTA
novel1101	LG21	-	25042604	25042626	AAAGTGCTATCAAGTTGGGGTA
novel1102	LG21	-	25046806	25046828	AAAGTGCTATCAAGTTGGGGTA
novel1103	LG21	-	25049606	25049628	AAAGTGCTATCAAGTTGGGGTA
novel1104	LG21	-	25051007	25051029	AAAGTGCTATCAAGTTGGGGTA
novel1105	LG21	-	25052412	25052434	AAAGTGCTATCAAGTTGGGGTA
novel1106	LG21	-	25070537	25070559	TAAGTGCTATTTGTTGGTGTAG
novel1107	LG21	-	25639883	25639906	TTTTGAACGGTGGTTTCGCCTTT
novel1048	LG21	+	26377614	26377638	TCTGAAGTGGCATTCTGTGTGTGC
novel1049	LG21	+	27829573	27829596	AGCGTAACCTCGGTTCCCTGAGT
novel1050	LG21	+	27951261	27951283	CTAAGCATTGTTGCAGGCCTCT
novel1108	LG21	-	29874375	29874395	GAAGCATGATGGAACTGATG
novel1051	LG21	+	31839279	31839302	AAAGGAGAGATGGCTGAACGAGT
novel1052	LG21	+	32370167	32370189	ATTTCTTGTAATTGTGACACTC
novel1053	LG21	+	33438106	33438128	TGTTAATTGGGACACTTTTTGC
novel1109	LG21	-	34284528	34284551	ACTATCCCTTTAATTACTCACCC
novel1054	LG21	+	34499389	34499411	TCCTGCGCTGTAGATGTGCACG
novel1124	LG22	-	135055	135077	TAACCAATGTGCAGACTACTGT
novel1156	LG22	+	137317	137339	TGCCTGTCTACACTTGCTGTGC
novel1157	LG22	+	137317	137339	TGCCTGTCTACACTTGCTGTGC
novel1158	LG22	+	1234417	1234440	TTGTTCTTTTCTGTAATGCTATA
sCY.novel_140	LG22	+	1468869	1468894	AGAGCGGTCAGTTCAGATGTTCCCT
novel1159	LG22	+	2961123	2961145	GTCTCTCCGATAAACTTAGGCT
novel1125	LG22	-	3048885	3048906	CCTGCATTGTACACACTGTGC
novel1126	LG22	-	3771240	3771261	ATGTGGGTCTGTGTTTGAAGT
novel1127	LG22	-	6318917	6318940	TGATGATCCGTGCCGATTGGTGC
novel1128	LG22	-	6794753	6794775	TTTATCAGTCAGAGCGGGAAAC
sCY.novel_52	LG22	-	7541541	7541563	GGAAAAACTCTGCTCCTATTAT
novel1129	LG22	-	7541725	7541745	TGGCTCAGTTCAGCAGGAAC
novel1160	LG22	+	7541726	7541747	TTCCTGCTGAACTGAGCCAGT
novel1130	LG22	-	7543369	7543389	TTCACAGTGGCTAAGTTCCG
novel1161	LG22	+	7705125	7705144	AACGGAAGTGATGTCTCGC
novel1162	LG22	+	10884173	10884195	CACTCACACCACCGGCCTCGCT
novel1163	LG22	+	11140015	11140036	TGAGAGCTTACATTTTTTTGT
novel1164	LG22	+	11722015	11722036	TAAGGCACGCGGTGAATGCCA
novel1131	LG22	-	12761611	12761633	ACTGCTGGTGTTTGTTAGGACG
novel1132	LG22	-	12820324	12820346	CTAGTCGATTTTAATATAGTTT
novel1165	LG22	+	12820366	12820388	CTAGTCGATTTTAATATAGTTT
novel1166	LG22	+	13103758	13103779	TGTAAGACGAACAAAAAGTTT
novel1167	LG22	+	13657251	13657273	TTCAAGTAATCCAGGATAGGCT
novel1133	LG22	-	13697054	13697076	CAAATGTCCAATTTCCTGTCCA
novel1168	LG22	+	13697095	13697117	CTCACATGTACCATTTCCTGGC
sCY.novel_150	LG22	-	13846081	13846103	TCTTACATGTTTCATCTCAAAA
novel1169	LG22	+	14654250	14654269	CGCGTATCTGTAGGCTATT
novel1134	LG22	-	14666953	14666974	GGGGGGTAACAGAATTCGACA
novel1170	LG22	+	15109335	15109356	TTATTGCTTAAGAATACGCGT
novel1171	LG22	+	15405858	15405882	ACTCGTGCGTATGATCTGCTCTGT
novel1172	LG22	+	16909041	16909063	CTTGCGAGTTCCGAATTCAGTT
novel1135	LG22	-	17461336	17461357	AGTGCCTTCGAAGTATTTCGT
novel1136	LG22	-	18307793	18307813	GTGCTCGAGGGCTCTGAATG
novel1110	LG22	+	19840885	19840906	TTTGTGGACAATGTAATGTTT
novel1137	LG22	-	19840942	19840963	TTTGTGGACAATGTAATGTTT
novel1111	LG22	+	20193305	20193326	TCACAAAAGACGCATTTGAAT
novel1138	LG22	-	20254674	20254697	TATGTGATTCTCGACAGACTGAG
novel1139	LG22	-	20254674	20254697	TATGTGATTCTCGACAGACTGAG
sCY.novel_76	LG22	+	20517928	20517949	TGATTTACTAGCACAGATGAA
novel1112	LG22	+	20694402	20694423	TTATTGTACTGGCTTTCCATT
novel1113	LG22	+	22245150	22245172	TGGAATGTAAAGAAGTATGTAT
novel1114	LG22	+	22247507	22247529	TTGGTCCCCTTCAACCAGCTGT
novel1140	LG22	-	22607911	22607933	ATACTAAGTACACTACGTTTTC
novel1115	LG22	+	23171445	23171469	GCATACTAACCGTCCTGTCTCCAG
novel1116	LG22	+	25856701	25856724	CGCGCTTCTGGATGACGATGATG
novel1117	LG22	+	29802494	29802515	ACGAGGACTTTTGACAGTACT
novel1141	LG22	-	29802524	29802546	TGACATGAGGACATATGACAGT
novel1142	LG22	-	30140771	30140793	TTGCATAGTCACAAAAGTGATC
novel1118	LG22	+	30143345	30143367	AAGGCTCGAGACTGTGCGCACA
novel1143	LG22	-	31454290	31454311	GCTCCGTTTGCTATAGAAACA
novel1144	LG22	-	31700128	31700147	CTTGGACGTACAATGCTTT
novel1145	LG22	-	32008814	32008836	AGGACGATCTTCATAATGACAT
novel1146	LG22	-	32408715	32408735	TGATTTGCTGTAAACTGTGC
novel1119	LG22	+	32408752	32408772	TGATTTGCTGTAAACTGTGC
novel1147	LG22	-	32646010	32646032	AGAGGGCAGAGAGATTTTTGTT
novel1148	LG22	-	33015218	33015243	TCACGGCTGAAGGGAGTTGTTAGGC
sCY.novel_37	LG22	-	35304712	35304734	AGAGACAGAATCAGACGTCACA
novel1149	LG22	-	35554118	35554138	TTGATTGGGACACTTTTTCC
novel1150	LG22	-	35960663	35960685	AACGGAAGTGATCTCTTGCACT
novel1151	LG22	-	36262306	36262328	TGCCTGCTGGGATATGGTGTGT
sCY.novel_11	LG22	+	36388848	36388870	GAAAAAGTGTCCCAATCAACCT
novel1152	LG22	-	36468494	36468516	CACCCTGTAGGTGTGTTATAGT
novel1120	LG22	+	37807133	37807155	AGAATGTATGAATGTTATTGCA
novel1121	LG22	+	38284696	38284718	TCTTTGGTTATCTAGCTGTATG
novel1153	LG22	-	38284732	38284752	TTCGGTTCTCTAGCTTTATG
novel1122	LG22	+	38292073	38292095	ATGGAAGCCAGTGAGGACCAGC
novel1123	LG22	+	38807601	38807622	ACTACTCGTACTATTTCTGTC
novel1154	LG22	-	39623906	39623928	AAAAATGACTGCTGGTTTCTCT
novel1155	LG22	-	39660837	39660860	TGGAAGACTAGTGATTTTGTTGT
novel1201	LG23	-	127932	127954	GAACATGCGTTTCCTCTGTAGA
novel1202	LG23	-	708851	708872	TTCTTTGCAAGCAGCTCTTCT
sCY.novel_119	LG23	+	751525	751546	AACCAATCAGAGCTCAGAGCT
sCY.novel_34	LG23	-	1970689	1970711	ATAGTGATGAGTATTGCTGATA
sCY.novel_35	LG23	-	1970689	1970711	ATAGTGATGAGTATTGCTGATA
novel1203	LG23	-	2111099	2111122	ACTCTTTCTCTGCTGCTCTGGAG
sCY.novel_40	LG23	-	2950801	2950824	ACAGCCGACTCCACCACGGGGCA
novel1173	LG23	+	3209547	3209568	CATGTTGGGGTTTATTTTATG
novel1174	LG23	+	4171368	4171390	ACCCCTTCAGCCGTGACTTATT
novel1204	LG23	-	5337970	5337993	CGCCCACCGCCTCAAACTTCACC
novel1205	LG23	-	5499589	5499611	CCTCGGAGCGCAGGAGACCTGA
novel1175	LG23	+	7358732	7358754	ATGTGAAAGAGAACTCAATTCA
novel1206	LG23	-	7695384	7695406	GTGAAATGTTTAGGACCACTTG
novel1176	LG23	+	7783482	7783504	TGACGGAAGTGATGTCTCGCAC
novel1177	LG23	+	8862329	8862352	ATCGTGCTGTATCGTGAATAACT
novel1207	LG23	-	10744768	10744790	TGATGTTCCCATTCTGATGTTG
novel1178	LG23	+	11193413	11193436	TGTGTTCACAGTGGACCTTGATT
novel1179	LG23	+	12198696	12198716	TGGTTAGTGTAGCAAAACCA
novel1180	LG23	+	12198736	12198758	TGGTTTAACTATAGTAACCATG
novel1208	LG23	-	12479205	12479227	TGTGCTATTCTCCATCCCTTCC
novel1181	LG23	+	14067650	14067672	GTGATTGTGACACTTTTTGCCA
novel1182	LG23	+	15019206	15019228	CATCGACTGTCTGTTTTGCACG
novel1209	LG23	-	15019238	15019260	CATCGACTGTCTGTTTTGCACG
novel1183	LG23	+	15086045	15086067	TTACAATTAAAGGATATTTCTT
novel1184	LG23	+	16803215	16803238	CAGGCTGGTTAGATGGTTGTCAC
novel1185	LG23	+	17247450	17247473	AGCAGCATTGTACAGGGCTTTCA
novel1186	LG23	+	18050008	18050029	TTAATAGGTTGAATTGTCTCG
novel1210	LG23	-	18373855	18373878	TCCGGACCATTATTTTAAAGTGA
novel1211	LG23	-	18752110	18752132	TAAATGCTGTCTGAGGTGAAAT
novel1187	LG23	+	19091054	19091077	TGAAACCCCCTTAAGCCGTGACT
novel1212	LG23	-	19302881	19302904	TGACGGAAGTAATGTCTCGCACT
novel1213	LG23	-	20266808	20266831	TTGTCGACGTGTTGCTCTGTGTC
novel1214	LG23	-	20652786	20652808	TTTACCCTCATGTCTTTCCAAG
novel1215	LG23	-	21078666	21078688	TCTTTAGTTGAGACGTAAAATA
novel1188	LG23	+	21853934	21853956	AATTTCGAAAATTTCCCCTGCT
novel1216	LG23	-	21912899	21912921	TGGGGATATAAGGAAGTATGTC
novel1189	LG23	+	21912938	21912958	TGGAATGTAAGGAAGTGTGT
novel1190	LG23	+	24121812	24121833	TATCTGCCTTAAATAGTATTG
novel1191	LG23	+	24282408	24282430	TTTAATTAGTATAGCCTGTTTT
novel1192	LG23	+	25984896	25984918	TCTCTCTCTCTAGCTGTCTGAG
novel1217	LG23	-	26567872	26567894	CCTGGAAGTGTTTGCTGGAACG
novel1218	LG23	-	26947485	26947506	ATAATGATTTGAAACGTGCTC
novel1193	LG23	+	26947520	26947541	ATAATGATTTGAAACGTGGTT
novel1194	LG23	+	27308759	27308781	TGAATACGGAAGGCGGTCTGGC
novel1195	LG23	+	27395954	27395974	TTGATTGGGACACTTTTTCC
novel1196	LG23	+	28824920	28824942	ACTGCTTCAGCCGTGACTTATT
novel1197	LG23	+	32790338	32790360	CGCTGCCTCGTCATTGGTTTGT
novel1198	LG23	+	32790376	32790398	AAACCAATGGCCATGCAGTTTC
novel1199	LG23	+	33072190	33072212	ACTCAGTTGTTGGTTCCCAAGT
novel1200	LG23	+	34584927	34584948	CTGCTCAGGTGTGGGACGAAA
novel1219	LG23	-	34955302	34955324	TCCTAGAACTCACAAGCCCGGT
sCY.novel_115	LG23	+	35431804	35431822	TGAAGGCCGAAGTGGAGA
novel1256	LG24	-	424914	424936	TCATTGATTATAATGGGAGTGA
novel1257	LG24	-	1853999	1854022	TCCCTCGGCTACAACTTTGGCTT
novel1258	LG24	-	3065006	3065028	GATAGCTCACGGTGGACTCATT
novel1220	LG24	+	3065039	3065061	GATAGCTCACGGTGGACTCATT
miR-23a	LG24	+	3194873	3194894	ATCACATTGCCAGGGATTTCC
novel1221	LG24	+	3197428	3197449	TTCACAGTGGCTAAGTTCAGT
novel1222	LG24	+	3197428	3197449	TTCACAGTGGCTAAGTTCAGT
novel1259	LG24	-	6144815	6144838	TCTGTCCCAACACTTCATTCATT
novel1260	LG24	-	7050472	7050494	CGGTGCTGATCTGAGCTCAGGT
novel1223	LG24	+	7946915	7946937	AGCCAGCTGAGATAACTTAGTT
novel1224	LG24	+	8610900	8610922	TTCAGTCATTGTTTCTAGTAGT
novel1225	LG24	+	8614203	8614227	TCCAGTAGTTTTGTTTTGCTTTGT
miR-181a	LG24	+	9439579	9439600	AACATTCAACGCTGTCGGTGA
miR-181a-5p	LG24	+	9439579	9439602	AACATTCAACGCTGTCGGTGAGT
miR-181a-3p	LG24	+	9439621	9439643	ACCATCGACCGTTGATTGTACC
miR-181b	LG24	+	9439807	9439828	AACATTCATTGCTGTCGGTGG
novel1261	LG24	-	10482389	10482411	ATGACGGAAGTGATGTCTTGCG
novel1226	LG24	+	11003670	11003691	ACGGAAGTGATATCTCGCACT
novel1227	LG24	+	11885227	11885251	ATCAGTCACGGCTGAAGGGCGTTT
novel1228	LG24	+	12036801	12036821	TTCGGTTCTCTAGCTTTATG
novel1262	LG24	-	12036835	12036857	TCTTTGGTTATCTAGCTGTATG
sCY.novel_32	LG24	+	12389746	12389769	ATAGATGGTAATGAAGTTTCCCT
sCY.novel_15	LG24	+	13325627	13325648	TTCCTAATCGGTCAACCGTTT
novel1229	LG24	+	14743704	14743726	TCCGGTTGATTGGGACACTTTT
novel1263	LG24	-	14743746	14743768	TCCGGTTGATTGGGACACTTTT
novel1264	LG24	-	15494966	15494986	TGGTTAGTGTAGCAAAACCA
novel1265	LG24	-	15620411	15620434	CGGGGCCGTGTCACTGTATGAGA
novel1230	LG24	+	16189672	16189696	TGTCCATCCTTTTCTTTTGTCTGT
miR-217	LG24	-	16480855	16480878	TCCAATCAGTTCCTGATGCAGTA
novel1266	LG24	-	16481192	16481214	TAATCTCAGCTGGCAACTGTGA
novel1267	LG24	-	16481192	16481214	TAATCTCAGCTGGCAACTGTGA
novel1268	LG24	-	16481521	16481543	TAATCTCTGCAGGCAACTGTGA
novel1231	LG24	+	16854553	16854574	TGCGTGACTCTGTGTATTTCT
novel1269	LG24	-	17272649	17272671	AAGTGTCCCAATCACCCTGAAT
novel1232	LG24	+	17416855	17416877	CCCGTGTCTCTGTAGTGAAGTT
sCY.novel_86	LG24	+	17423205	17423227	TATTCAACTTACGGAACGAACG
novel1233	LG24	+	18218533	18218555	TTGTTGCTAGGTTGTTCTGGTG
novel1270	LG24	-	18830540	18830562	ACCCCTTCGGCCGTGACTTATT
novel1271	LG24	-	19590723	19590744	GCTACATTCTTTCACCTGCGT
novel1272	LG24	-	19813699	19813721	CAATGAACCGGTTCTTTCGAGT
novel1273	LG24	-	20407426	20407448	TGGGCAGTGTACTTACTACTGA
novel1234	LG24	+	20407464	20407486	TGGGCAGTGTACTTACTACTGA
novel1235	LG24	+	22411274	22411297	TGTCTTTGTCATAGCTGCATGTG
novel1236	LG24	+	24923075	24923097	TTGCTACACTTACTATTTCTGT
novel1237	LG24	+	26426167	26426189	TGAAGCTTCTGAAAGTCGGGCT
novel1274	LG24	-	28227416	28227439	TTCACCAATCAGCTAAGCTCTGC
novel1238	LG24	+	28227460	28227479	TTCACAGTGGCTAAGTTCT
novel1275	LG24	-	28229565	28229586	TTCCTGCTGAACTGAGCCAGT
novel1239	LG24	+	28987740	28987762	AGAATTGTGCCTGGACATCTGT
novel1276	LG24	-	29959902	29959924	TGCGCTCTCATGATTACAGATT
novel1240	LG24	+	29959936	29959958	TGCGCTCTCATGATTACAGATT
novel1277	LG24	-	30199245	30199268	ATCTGGAAAGGTCACATACACTC
novel1241	LG24	+	30802009	30802031	GCCCTTTTTCTGTTGTACTACT
miR-301c	LG24	+	30803165	30803187	CAGTGCAATAGTATTGTCATAG
novel1242	LG24	+	30924016	30924036	TTGTGCTTGATCTAACCATG
sCY.novel_59	LG24	+	32226176	32226198	CGCAAAGAATTTTGAAATAAAT
novel1243	LG24	+	32322843	32322865	TCTTCTCTTGTGTGCTCTCAGT
novel1278	LG24	-	32514316	32514339	CTTGGACCATCTTAAACCAGCTA
novel1244	LG24	+	36393134	36393156	CCAGTGGAGCTGCTGTTGCGTG
miR-192	LG24	+	36393331	36393352	ATGACCTATGAATTGACAGCC
novel1245	LG24	+	36438144	36438166	TTTCTGGCGTCTCAATTTTGCA
sCY.novel_31	LG24	-	37172356	37172378	GACTTTAGACTCAGTTGCATTA
novel1279	LG24	-	39336207	39336229	TGTTTAACTATATAGGCTGTAT
novel1280	LG24	-	39445093	39445116	AACAAGTGAAAAAATCTGCCAGT
novel1281	LG24	-	39477949	39477973	GAAAACCTGTATGACTTTTGTGGT
miR-454a	LG24	-	39957263	39957285	CCCTATTAGCAATATTGCACTA
miR-301a	LG24	-	39957442	39957465	GCTTTGACAATACTATTGCACTG
miR-130a	LG24	-	39957570	39957592	ATGCCCTTTTAACATTGCACTG
novel1282	LG24	-	40880664	40880686	GCCATGACTGTAGACTGTTACT
miR-212	LG24	+	40880666	40880687	TAACAGTCTACAGTCATGGCT
novel1246	LG24	+	40880975	40880997	ACCGTGGCTTTAGATTGTTACT
novel1283	LG24	-	40881013	40881034	ACCATGGCTGTAGACTGTTAC
sCY.novel_118	LG24	-	40882397	40882419	TACAAGTAAGAGACCATGTGCT
novel1247	LG24	+	40882399	40882421	CAAGTAAGAGACCATGTGCTGA
miR-2184	LG24	-	40882433	40882454	AGCACATAAACTCTTACTGTT
novel1248	LG24	+	40923553	40923574	TTAAGTGTAGACGAGATGATT
novel1284	LG24	-	42229089	42229110	TCCCTGAGACCCTAACTTGTG
novel1285	LG24	-	42242071	42242092	AACCCGTAGATCCGATCTTGT
novel1286	LG24	-	42242071	42242092	AACCCGTAGATCCGATCTTGT
novel1287	LG24	-	42738963	42738985	CATGATTGGGACACCTTTTGCC
novel1288	LG24	-	44058882	44058904	GTACCAGATGTGGACCGGATCT
novel1249	LG24	+	44978811	44978833	TTTCGGTTATCTAGCTTTATGA
novel1289	LG24	-	44978846	44978868	TCTTTGGTTATCTAGCTGTATG
novel1290	LG24	-	45089731	45089754	TGTGATTTAGGTATGTTTGGTTA
novel1250	LG24	+	47174334	47174357	ACACCATTAAAGCAACTCCCTTT
novel1251	LG24	+	47736486	47736507	TCTGTAACATCATGCTCAGGC
novel1252	LG24	+	48357317	48357339	AAAGGTATTCTGTGGTTGCTTA
novel1253	LG24	+	48877435	48877458	TCCCACAGGATCGTCTGGAGTGA
novel1254	LG24	+	49715156	49715174	GTGTGTGTGTGTGTGTGT
novel1255	LG24	+	49721618	49721642	TTCAGGGGCCTGACGTGTGTCTGT

## Sheet: Table S2
Table S2 The miRNA family of twelve species analyzed.
Family	Category	name	Ciona intestinalis	Branchiostoma floridae	Petromyzon marinus	Danio rerio	Ctenopharyngodon idella	Salmo salar	Cyprinus carpio	Xenopus tropicalis	Anolis carolinensis	Gallus gallus	Ovis aries	Bos taurus
RF00027	Gene; miRNA	let-7	3	1	5	18	20	20	5	8	14	13	7	13
RF00051	Gene; miRNA	mir-17	0	0	1	8	7	14	6	8	6	6	3	8
RF00052	Gene; miRNA	lin-4	0	2	0	6	7	5	2	3	3	2	1	3
RF00053	Gene; miRNA	mir-7	0	1	1	4	5	7	2	3	3	5	0	3
RF00074	Gene; miRNA	mir-29	0	1	0	4	5	5	2	4	4	4	3	6
RF00076	Gene; miRNA	mir-181	0	0	1	5	3	5	1	2	3	2	2	3
RF00103	Gene; miRNA	mir-1	0	1	0	4	3	5	2	4	4	4	0	3
RF00104	Gene; miRNA	mir-10	0	3	2	9	9	12	5	5	6	5	3	5
RF00129	Gene; miRNA	mir-103	0	0	1	3	4	2	2	3	2	3	2	3
RF00130	Gene; miRNA	mir-192	0	0	0	1	1	3	1	2	1	1	0	2
RF00131	Gene; miRNA	mir-30	0	0	1	5	4	11	2	5	6	6	4	6
RF00144	Gene; miRNA	mir-199	0	0	2	3	9	4	1	2	3	2	1	5
RF00178	Gene; miRNA	mir-24	0	0	0	5	9	5	1	2	2	1	0	2
RF00237	Gene; miRNA	mir-9	0	2	3	7	14	9	1	4	3	6	0	2
RF00239	Gene; miRNA	mir-124	2	1	1	6	9	0	2	1	4	4	0	3
RF00241	Gene; miRNA	mir-8	3	3	0	5	5	5	3	2	2	3	3	5
RF00244	Gene; miRNA	mir-26	0	0	3	4	6	8	1	2	3	2	2	4
RF00245	Gene; miRNA	mir-19	0	0	1	4	4	7	1	3	3	3	1	3
RF00246	Gene; miRNA	mir-135	0	0	1	4	3	6	1	2	3	3	0	3
RF00248	Gene; miRNA	mir-148	0	0	0	2	6	3	1	2	2	2	2	5
RF00251	Gene; miRNA	mir-219	1	1	0	3	4	6	0	1	2	2	0	3
RF00253	Gene; miRNA	mir-101	0	0	0	2	3	4	2	2	2	2	0	2
RF00254	Gene; miRNA	mir-16	0	0	0	5	5	4	5	3	2	3	1	3
RF00255	Gene; miRNA	mir-218	0	0	2	2	3	2	1	2	2	2	1	2
RF00256	Gene; miRNA	mir-196	0	0	0	5	4	6	2	2	3	5	0	3
RF00257	Gene; miRNA	mir-194	0	0	1	1	1	4	1	2	2	1	1	4
RF00258	Gene; miRNA	mir-130	0	0	0	4	3	5	3	3	3	2	0	2
RF00446	Gene; miRNA	mir-133	1	1	0	4	3	5	1	4	4	4	1	4
RF00455	Gene; miRNA	mir-15	0	0	0	3	0	3	2	3	2	3	0	2
RF00456	Gene; miRNA	mir-34	0	0	0	2	2	0	1	1	2	3	0	3
RF00464	Gene; miRNA	mir-92	0	0	0	2	2	4	1	2	2	2	0	2
RF00486	Gene; miRNA	mir-129	0	0	1	4	0	3	1	2	2	3	0	2
RF00641	Gene; miRNA	mir-154	0	0	0	0	0	0	0	0	0	0	31	34
RF00642	Gene; miRNA	mir-23	0	0	1	5	7	5	1	3	2	1	2	3
RF00644	Gene; miRNA	mir-27	0	0	1	5	5	7	3	4	2	1	1	2
RF00646	Gene; miRNA	mir-204	0	0	0	3	2	4	0	2	2	3	0	2
RF00649	Gene; miRNA	mir-128	0	0	2	3	0	4	1	2	2	2	0	2
RF00650	Gene; miRNA	mir-153	1	0	2	3	7	3	2	2	2	1	0	2
RF00651	Gene; miRNA	mir-221	0	0	1	3	4	4	2	2	3	3	1	2
RF00653	Gene; miRNA	mir-22	0	0	0	2	1	3	2	1	0	1	1	2
RF00654	Gene; miRNA	mir-216	0	0	0	2	3	2	0	1	2	3	0	2
RF00655	Gene; miRNA	mir-28	0	0	0	0	0	0	0	0	0	0	0	3
RF00656	Gene; miRNA	mir-205	0	0	0	1	1	4	1	1	2	3	0	1
RF00657	Gene; miRNA	mir-184	0	1	0	2	3	0	1	1	1	2	0	1
RF00658	Gene; miRNA	mir-21	0	0	0	2	4	3	1	0	1	1	1	1
RF00659	Gene; miRNA	mir-365	0	0	0	3	3	2	1	1	1	3	0	2
RF00660	Gene; miRNA	mir-214	0	0	0	1	2	3	1	1	1	2	0	2
RF00661	Gene; miRNA	mir-31	0	0	0	1	0	0	0	1	1	1	0	1
RF00662	Gene; miRNA	mir-132	0	0	0	4	6	8	2	2	1	4	0	2
RF00663	Gene; miRNA	mir-183	1	0	1	1	2	3	1	1	0	1	0	1
RF00664	Gene; miRNA	mir-223	0	0	0	1	1	0	0	1	1	1	0	1
RF00665	Gene; miRNA	mir-290	0	0	0	0	0	0	0	0	0	0	0	1
RF00666	Gene; miRNA	mir-32	0	0	0	0	0	0	0	0	1	1	0	1
RF00667	Gene; miRNA	mir-33	1	2	0	0	1	3	0	2	2	2	0	2
RF00668	Gene; miRNA	mir-302	0	0	0	0	0	0	0	1	2	4	0	4
RF00669	Gene; miRNA	mir-96	0	0	0	1	1	2	1	1	0	1	0	1
RF00670	Gene; miRNA	mir-105	0	0	0	0	0	0	0	0	0	0	0	2
RF00671	Gene; miRNA	mir-138	0	0	2	2	2	4	1	1	2	2	0	2
RF00672	Gene; miRNA	mir-190	0	0	0	2	0	2	1	1	2	2	0	2
RF00673	Gene; miRNA	mir-217	0	0	1	1	1	0	1	1	1	1	0	1
RF00674	Gene; miRNA	mir-187	0	0	0	1	1	0	1	1	1	1	0	1
RF00675	Gene; miRNA	mir-145	0	0	0	1	2	2	0	1	1	1	0	1
RF00676	Gene; miRNA	mir-127	0	0	0	0	0	0	0	0	0	0	1	1
RF00678	Gene; miRNA	mir-140	0	0	0	1	1	1	1	1	1	1	0	1
RF00679	Gene; miRNA	mir-210	0	0	0	1	1	2	1	1	1	2	0	1
RF00680	Gene; miRNA	mir-224	0	0	0	0	0	0	0	0	0	0	0	1
RF00682	Gene; miRNA	mir-144	0	0	1	1	2	1	1	1	1	1	0	1
RF00683	Gene; miRNA	mir-143	0	0	1	1	4	1	1	1	1	1	1	1
RF00684	Gene; miRNA	mir-122	0	0	0	1	1	2	1	1	1	4	0	1
RF00686	Gene; miRNA	mir-338	0	0	0	3	3	4	1	2	1	1	0	2
RF00687	Gene; miRNA	mir-136	0	0	0	0	0	0	0	0	0	0	1	1
RF00691	Gene; miRNA	mir-146	0	0	0	2	2	6	1	2	2	3	0	2
RF00693	Gene; miRNA	mir-147	0	0	0	0	0	0	0	0	1	1	0	1
RF00694	Gene; miRNA	mir-137	0	1	1	2	2	2	1	3	2	1	0	1
RF00696	Gene; miRNA	mir-203	0	0	1	2	2	3	2	1	1	2	0	0
RF00697	Gene; miRNA	mir-186	0	0	0	0	0	0	0	0	0	0	0	1
RF00698	Gene; miRNA	mir-489	0	0	0	1	1	2	1	1	1	1	0	1
RF00699	Gene; miRNA	mir-134	0	0	0	0	0	0	0	0	0	0	1	1
RF00700	Gene; miRNA	mir-375	0	1	1	2	3	2	1	1	1	1	0	1
RF00701	Gene; miRNA	mir-126	0	0	0	2	3	4	1	1	1	1	0	1
RF00702	Gene; miRNA	mir-182	0	0	1	1	1	1	1	1	1	1	0	1
RF00703	Gene; miRNA	mir-139	0	0	0	1	1	2	1	1	1	0	0	1
RF00705	Gene; miRNA	mir-202	0	0	0	1	1	1	0	2	1	1	0	1
RF00706	Gene; miRNA	mir-263	0	1	0	0	0	0	0	0	0	0	0	0
RF00707	Gene; miRNA	mir-197	0	0	0	0	0	0	0	0	0	0	0	1
RF00708	Gene; miRNA	mir-450	0	0	0	0	0	0	0	0	0	0	0	3
RF00709	Gene; miRNA	mir-455	0	0	0	2	2	1	1	1	1	1	0	1
RF00711	Gene; miRNA	mir-449	0	1	0	0	0	0	0	6	2	4	0	3
RF00712	Gene; miRNA	mir-460	0	0	0	2	2	4	2	2	2	2	0	0
RF00715	Gene; miRNA	mir-383	0	0	0	0	0	0	0	1	1	1	0	1
RF00718	Gene; miRNA	mir-431	0	0	0	0	0	0	0	0	0	0	1	1
RF00719	Gene; miRNA	mir-326	0	0	0	0	0	0	0	0	0	0	0	1
RF00722	Gene; miRNA	mir-451	0	0	0	1	1	0	0	1	1	1	0	1
RF00723	Gene; miRNA	mir-448	0	0	0	0	0	0	0	0	0	0	0	1
RF00731	Gene; miRNA	mir-155	0	0	0	1	1	2	1	1	1	1	0	1
RF00733	Gene; miRNA	mir-296	0	0	0	0	0	0	0	0	0	0	0	1
RF00735	Gene; miRNA	mir-367	0	0	0	0	0	0	0	0	1	1	0	1
RF00736	Gene; miRNA	mir-320	0	0	0	0	0	0	0	0	0	0	0	2
RF00737	Gene; miRNA	mir-322	0	0	0	0	0	0	0	0	0	0	0	1
RF00740	Gene; miRNA	mir-370	0	0	0	0	0	0	0	0	0	0	0	0
RF00741	Gene; miRNA	mir-378	0	0	0	0	0	0	0	0	0	0	0	1
RF00744	Gene; miRNA	mir-361	0	0	0	0	0	0	0	0	0	0	0	1
RF00745	Gene; miRNA	mir-499	0	0	0	1	2	4	1	1	1	1	0	1
RF00746	Gene; miRNA	mir-454	0	0	0	2	2	1	2	1	1	1	0	1
RF00748	Gene; miRNA	mir-433	0	0	0	0	0	0	0	0	0	0	1	1
RF00749	Gene; miRNA	mir-208	0	0	0	1	0	1	0	1	1	0	0	2
RF00750	Gene; miRNA	mir-458	0	0	0	1	1	1	0	0	1	2	0	0
RF00753	Gene; miRNA	mir-503	0	0	0	0	0	0	0	0	0	0	0	1
RF00755	Gene; miRNA	mir-542	0	0	0	0	0	0	0	0	0	0	0	2
RF00756	Gene; miRNA	mir-299	0	0	0	0	0	0	0	0	0	0	1	2
RF00758	Gene; miRNA	mir-346	0	0	0	0	0	0	0	0	0	0	0	1
RF00760	Gene; miRNA	mir-342	0	0	0	0	0	0	0	0	0	0	0	1
RF00761	Gene; miRNA	mir-340	0	0	0	0	0	0	0	0	0	0	0	1
RF00762	Gene; miRNA	mir-412	0	0	0	0	0	0	0	0	0	0	1	1
RF00763	Gene; miRNA	mir-339	0	0	0	0	0	0	0	0	0	0	0	1
RF00764	Gene; miRNA	mir-191	0	0	0	0	0	0	0	0	1	1	1	2
RF00766	Gene; miRNA	mir-335	0	0	0	0	0	0	0	0	0	0	0	1
RF00767	Gene; miRNA	mir-150	0	0	0	1	1	1	0	1	1	0	1	1
RF00769	Gene; miRNA	mir-331	0	0	0	0	0	0	0	0	0	0	0	1
RF00770	Gene; miRNA	mir-330	0	0	0	0	0	0	0	0	0	0	0	1
RF00771	Gene; miRNA	mir-185	0	0	0	0	0	0	0	0	0	0	0	1
RF00772	Gene; miRNA	mir-328	0	0	0	0	0	0	0	0	0	0	0	1
RF00775	Gene; miRNA	mir-432	0	0	0	0	0	0	0	0	0	0	1	1
RF00777	Gene; miRNA	mir-541	0	0	0	0	0	0	0	0	0	0	1	1
RF00781	Gene; miRNA	mir-505	0	0	0	0	0	0	0	0	0	0	0	1
RF00783	Gene; miRNA	mir-484	0	0	0	0	0	0	0	0	0	0	0	1
RF00784	Gene; miRNA	mir-486	0	0	0	0	0	0	0	0	0	0	0	1
RF00792	Gene; miRNA	mir-490	0	0	0	0	0	0	0	0	1	1	0	1
RF00793	Gene; miRNA	mir-497	0	0	0	0	0	0	0	0	0	0	0	1
RF00803	Gene; miRNA	mir-425	0	0	0	0	0	0	0	1	1	1	0	1
RF00829	Gene; miRNA	mir-149	0	0	0	0	0	0	0	0	0	0	0	1
RF00832	Gene; miRNA	mir-71	0	1	0	0	0	0	0	0	0	0	0	0
RF00838	Gene; miRNA	mir-252	0	1	0	0	0	0	0	0	0	0	0	0
RF00839	Gene; miRNA	mir-452	0	0	0	0	0	0	0	0	0	0	0	1
RF00840	Gene; miRNA	mir-374	0	0	0	0	0	0	0	0	0	0	2	3
RF00861	Gene; miRNA	mir-488	0	0	0	0	0	0	0	0	0	0	0	1
RF00862	Gene; miRNA	mir-491	0	0	0	0	0	0	0	0	0	0	0	1
RF00870	Gene; miRNA	mir-423	0	0	0	0	0	0	0	0	0	0	0	1
RF00872	Gene; miRNA	mir-652	0	0	0	0	0	0	0	0	0	0	0	1
RF00877	Gene; miRNA	mir-592	0	0	0	0	0	0	0	0	0	0	0	1
RF00878	Gene; miRNA	mir-456	0	0	1	1	1	2	0	0	1	1	0	0
RF00879	Gene; miRNA	mir-615	0	0	0	0	0	0	0	0	0	0	0	1
RF00890	Gene; miRNA	mir-668	0	0	0	0	0	0	0	0	0	0	1	1
RF00891	Gene; miRNA	mir-671	0	0	0	0	0	0	0	0	0	0	0	1
RF00892	Gene; miRNA	mir-551	0	0	1	0	0	1	1	1	1	1	0	2
RF00910	Gene; miRNA	mir-873	0	0	0	0	0	0	0	0	0	0	0	1
RF00912	Gene; miRNA	mir-877	0	0	0	0	0	0	0	0	0	0	0	1
RF00915	Gene; miRNA	mir-760	0	0	0	0	0	0	0	0	0	0	0	1
RF00919	Gene; miRNA	mir-874	0	0	0	0	0	0	0	0	0	0	0	1
RF00921	Gene; miRNA	mir-665	0	0	0	0	0	0	0	0	0	0	1	1
RF00927	Gene; miRNA	mir-582	0	0	0	0	0	0	0	0	0	0	0	1
RF00933	Gene; miRNA	mir-875	0	0	0	0	0	0	0	0	1	0	0	1
RF00935	Gene; miRNA	mir-876	0	0	0	0	0	0	0	0	0	0	0	1
RF00936	Gene; miRNA	mir-744	0	0	0	0	0	0	0	0	0	0	0	1
RF00937	Gene; miRNA	mir-653	0	0	0	0	0	0	0	0	0	0	0	1
RF00939	Gene; miRNA	mir-504	0	0	0	0	0	0	0	0	0	0	0	1
RF00942	Gene; miRNA	mir-1224	0	0	0	0	0	0	0	0	0	0	0	1
RF00946	Gene; miRNA	mir-1225	0	0	0	0	0	0	0	0	0	0	0	1
RF00953	Gene; miRNA	mir-1497	1	0	0	0	0	0	0	0	0	0	0	0
RF00967	Gene; miRNA	mir-281	1	0	0	0	0	0	0	0	0	0	0	0
RF00991	Gene; miRNA	mir-599	0	0	0	0	0	0	0	0	0	0	0	1
RF00993	Gene; miRNA	mir-1473	1	0	0	0	0	0	0	0	0	0	0	0
RF00996	Gene; miRNA	mir-631	0	0	0	0	0	0	0	0	0	0	0	1
RF00998	Gene; miRNA	mir-562	0	0	0	0	0	0	0	0	0	0	0	1
RF01012	Gene; miRNA	mir-628	0	0	0	0	0	0	0	0	0	0	0	1
RF01014	Gene; miRNA	mir-1306	0	0	0	1	0	0	0	0	1	1	0	1
RF01015	Gene; miRNA	mir-885	0	0	0	0	0	0	0	0	0	0	0	1
RF01016	Gene; miRNA	mir-584	0	0	0	0	0	0	0	0	0	0	0	2
RF01023	Gene; miRNA	mir-940	0	0	0	0	0	0	0	0	0	0	0	1
RF01033	Gene; miRNA	mir-767	0	0	0	0	0	0	0	0	0	0	0	1
RF01038	Gene; miRNA	mir-1307	0	0	0	0	0	0	0	0	0	0	0	1
RF01044	Gene; miRNA	mir-345	0	0	0	0	0	0	0	0	0	0	0	1
RF01045	Gene; miRNA	mir-544	0	0	0	0	0	0	0	0	0	0	1	3
RF01117	Gene; miRNA	ciona-mir-92	1	0	0	0	0	0	0	0	0	0	0	0
RF01413	Gene; miRNA	miR-430	0	0	0	59	31	2	1	1	1	0	0	0
RF01895	Gene; miRNA	mir-193	0	0	0	3	3	1	1	1	1	2	0	2
RF01896	Gene; miRNA	mir-142	0	0	0	2	5	3	2	2	1	1	0	1
RF01897	Gene; miRNA	mir-188	0	0	0	0	0	0	0	0	0	0	0	3
RF01898	Gene; miRNA	mir-363	0	0	0	0	0	0	0	1	1	1	0	1
RF01903	Gene; miRNA	mir-500	0	0	0	0	0	0	0	0	0	0	1	4
RF01918	Gene; miRNA	mir-1249	0	0	0	0	0	0	0	0	0	0	0	1
RF01920	Gene; miRNA	mir-764	0	0	0	0	0	0	0	0	0	0	0	1
RF01921	Gene; miRNA	mir-1296	0	0	0	0	0	0	0	0	0	0	0	1
RF01922	Gene; miRNA	mir-654	0	0	0	0	0	0	0	0	0	0	1	1
RF01938	Gene; miRNA	mir-1251	0	0	0	0	0	0	0	0	0	0	0	1
RF01939	Gene; miRNA	mir-761	0	0	0	0	0	0	0	0	0	0	0	1
RF01945	Gene; miRNA	mir-1388	0	0	0	1	1	1	0	0	2	2	0	1
RF02015	Gene; miRNA	mir-1287	0	0	0	0	0	0	0	0	0	0	0	1
RF02020	Gene; miRNA	mir-25	0	0	0	1	1	3	1	2	0	0	1	1
RF02061	Gene; miRNA	mir-301	0	0	0	3	3	4	1	2	2	2	0	2
RF02092	Gene; miRNA	mir-2970	0	0	0	0	0	0	0	0	1	0	0	0
RF02094	Gene; miRNA	mir-1803	0	0	0	0	0	0	0	0	1	2	0	0
RF02095	Gene; miRNA	mir-2985-2	0	0	0	0	1	0	0	0	0	2	0	0
RF02097	Gene; miRNA	mir-1662	0	0	0	0	0	0	0	0	1	1	0	0
RF03177	Gene; miRNA	mir-2067	0	1	0	0	0	0	0	0	0	0	0	0
RF03190	Gene; miRNA	mir-4857	0	1	0	0	0	0	0	0	0	0	0	0
RF03197	Gene; miRNA	mir-4887	0	1	0	0	0	0	0	0	0	0	0	0
RF03208	Gene; miRNA	mir-1781	0	0	0	0	0	0	0	0	0	1	0	0
RF03214	Gene; miRNA	mir-769	0	0	0	0	0	0	0	0	0	0	0	1
RF03221	Gene; miRNA	mir-6715	0	0	0	0	0	0	0	0	0	0	0	1
RF03222	Gene; miRNA	mir-4900	0	4	0	0	0	0	0	0	0	0	0	3
RF03231	Gene; miRNA	mir-4523	0	0	0	0	0	0	0	0	0	0	0	1
RF03241	Gene; miRNA	mir-1789	0	0	0	0	0	0	0	0	0	1	0	0
RF03242	Gene; miRNA	mir-1397	0	0	0	0	0	0	0	0	1	1	0	0
RF03255	Gene; miRNA	mir-2188	0	0	0	1	1	1	0	1	1	1	0	0
RF03261	Gene; miRNA	mir-1759	0	0	0	0	0	0	0	0	0	1	0	0
RF03265	Gene; miRNA	mir-1460	0	0	0	0	0	0	0	0	0	1	0	0
RF03268	Gene; miRNA	mir-1911	0	0	0	0	0	0	0	0	0	0	0	1
RF03271	Gene; miRNA	mir-1247	0	0	0	0	0	0	0	0	0	0	0	1
RF03272	Gene; miRNA	mir-2187	0	0	0	1	2	1	0	0	0	0	0	0
RF03279	Gene; miRNA	mir-1193	0	0	0	0	0	0	0	0	0	0	1	1
RF03292	Gene; miRNA	mir-1301	0	0	0	0	0	0	0	0	0	0	0	1
RF03301	Gene; miRNA	mir-3154	0	0	0	0	0	0	0	0	0	0	0	1
RF03304	Gene; miRNA	mir-1744	0	0	0	0	0	0	0	0	0	1	0	0
RF03313	Gene; miRNA	mir-1468	0	0	0	0	0	0	0	0	0	0	0	1
RF03315	Gene; miRNA	mir-723	0	0	0	1	1	2	0	0	0	0	0	0
RF03317	Gene; miRNA	mir-4874	0	1	0	0	0	0	0	0	0	0	0	0
RF03320	Gene; miRNA	mir-1743	0	0	0	0	0	0	0	0	0	1	0	0
RF03322	Gene; miRNA	mir-1641	0	0	0	0	0	0	0	0	1	1	0	0
RF03325	Gene; miRNA	mir-4872	0	4	0	0	0	0	0	0	0	0	0	0
RF03342	Gene; miRNA	mir-1467	0	0	0	0	0	0	0	0	0	2	0	0
RF03352	Gene; miRNA	mir-4869	0	1	0	0	0	0	0	0	0	0	0	0
RF03354	Gene; miRNA	mir-459	0	0	0	1	1	1	1	0	0	0	0	0
RF03357	Gene; miRNA	mir-1842	0	0	0	0	0	0	0	0	0	0	0	1
RF03359	Gene; miRNA	mir-1729	0	0	0	0	0	0	0	0	0	1	0	0
RF03364	Gene; miRNA	mir-427	0	0	0	0	0	0	0	3	0	0	0	0
RF03384	Gene; miRNA	mir-7180	0	0	0	0	0	0	0	0	0	0	0	1
RF03390	Gene; miRNA	mir-2450	0	0	0	0	0	0	0	0	0	0	0	4
RF03400	Gene; miRNA	mir-728	0	0	0	1	1	0	0	0	0	0	0	0
RF03404	Gene; miRNA	mir-1298	0	0	0	0	0	0	0	0	0	0	0	1
RF03414	Gene; miRNA	mir-670	0	0	0	0	0	0	0	0	0	0	0	1
RF03424	Gene; miRNA	mir-4856	0	1	0	0	0	0	0	0	0	0	0	0
RF03431	Gene; miRNA	mir-4657	0	0	0	0	0	0	0	0	0	0	0	1
RF03435	Gene; miRNA	mir-726	0	0	0	1	1	0	1	0	1	0	0	0
RF03436	Gene; miRNA	mir-759	0	0	0	0	0	0	0	0	0	0	0	1
RF03439	Gene; miRNA	mir-1791	0	0	0	0	0	0	0	0	0	1	0	0
RF03442	Gene; miRNA	mir-4003	5	0	0	0	0	0	0	0	0	0	0	0
RF03443	Gene; miRNA	mir-2131	0	0	0	0	0	0	0	0	0	1	0	0
RF03445	Gene; miRNA	mir-7552	0	0	0	0	0	3	0	0	0	0	0	0
RF03446	Gene; miRNA	mir-2954	0	0	0	0	0	0	0	0	0	1	0	0
RF03456	Gene; miRNA	mir-724	0	0	0	1	2	4	1	0	0	0	0	0
RF03469	Gene; miRNA	mir-1179	0	0	0	0	0	0	0	0	0	0	0	1
RF03475	Gene; miRNA	mir-2387	0	0	0	0	0	0	0	0	0	0	0	1
RF03479	Gene; miRNA	mir-324	0	0	0	0	0	0	0	0	0	0	0	1
RF03480	Gene; miRNA	mir-1284	0	0	0	0	0	0	0	0	0	0	0	1
RF03485	Gene; miRNA	mir-4000	5	0	0	0	0	0	0	0	0	0	0	0
RF03488	Gene; miRNA	mir-2366	0	0	0	0	0	0	0	0	0	0	0	1
RF03490	Gene; miRNA	mir-1426	0	0	0	0	0	0	0	0	0	1	0	0
RF03493	Gene; miRNA	mir-1281	0	0	0	0	0	0	0	0	0	0	0	1
RF03494	Gene; miRNA	mir-4680	0	0	0	0	0	0	0	0	0	0	0	1
RF03510	Gene; miRNA	mir-3660	0	0	0	0	0	0	0	0	0	0	0	1
RF03511	Gene; miRNA	mir-5444	0	0	0	0	0	0	0	0	2	0	0	0
RF03525	Gene; miRNA	mir-1343	0	0	0	0	0	0	0	0	0	0	0	1
RF03528	Gene; miRNA	mir-1264	0	0	0	0	0	0	0	0	0	0	0	1
RF03561	Gene; miRNA	mir-3533	0	0	0	0	0	0	0	0	0	1	0	1
RF03565	Gene; miRNA	mir-1282	0	0	0	0	0	0	0	0	0	0	0	1
RF03566	Gene; miRNA	mir-4875	0	2	0	0	0	0	0	0	0	0	0	0
RF03571	Gene; miRNA	mir-734	0	0	0	1	1	0	1	0	0	0	0	0
RF03579	Gene; miRNA	mir-2058	0	1	0	0	0	0	0	0	0	0	0	0
RF03581	Gene; miRNA	mir-4878	0	1	0	0	0	0	0	0	0	0	0	0
RF03584	Gene; miRNA	mir-2290	0	0	0	0	0	0	0	0	0	0	0	1
RF03588	Gene; miRNA	mir-2319	0	0	0	0	0	0	0	0	0	0	0	2
RF03593	Gene; miRNA	mir-2331	0	0	0	0	0	0	0	0	0	0	0	2
RF03603	Gene; miRNA	mir-4899	0	1	0	0	0	0	0	0	0	0	0	0
RF03606	Gene; miRNA	mir-2071	0	1	0	0	0	0	0	0	0	0	0	0
RF03609	Gene; miRNA	mir-5470	0	0	0	0	0	0	0	0	1	0	0	0
RF03611	Gene; miRNA	mir-7147	0	0	0	1	1	0	0	0	0	0	0	0
RF03614	Gene; miRNA	mir-3431	0	0	0	0	0	0	0	0	0	0	0	1
RF03615	Gene; miRNA	mir-4877	0	1	0	0	0	0	0	0	0	0	0	0
RF03622	Gene; miRNA	mir-731	0	0	0	1	1	0	0	0	0	0	0	0
RF03628	Gene; miRNA	mir-2355	0	0	0	0	0	0	0	0	0	0	0	1
RF03634	Gene; miRNA	mir-3524	0	0	0	0	0	0	0	0	0	2	0	0
RF03635	Gene; miRNA	mir-2066	0	1	0	0	0	0	0	0	0	0	0	0
RF03643	Gene; miRNA	mir-2056	0	1	0	0	0	0	0	0	0	0	0	0
RF03644	Gene; miRNA	mir-2064	0	1	0	0	0	0	0	0	0	0	0	0
RF03651	Gene; miRNA	mir-2070	0	1	0	0	0	0	0	0	0	0	0	0
RF03652	Gene; miRNA	mir-2329	0	0	0	0	0	0	0	0	0	0	0	2
RF03656	Gene; miRNA	mir-2432	0	0	0	0	0	0	0	0	0	0	0	1
RF03658	Gene; miRNA	mir-2300	0	0	0	0	0	0	0	0	0	0	0	2
RF03660	Gene; miRNA	mir-4018	2	0	0	0	0	0	0	0	0	0	0	0
RF03662	Gene; miRNA	mir-2060	0	1	0	0	0	0	0	0	0	0	0	0
RF03668	Gene; miRNA	mir-1788	0	0	2	1	1	1	0	0	1	1	0	0
RF03678	Gene; miRNA	mir-3956	0	0	0	0	0	0	0	0	0	0	1	1
RF03683	Gene; miRNA	mir-462	0	0	0	1	1	0	0	0	0	0	0	0
RF03696	Gene; miRNA	mir-4904	0	1	0	0	0	0	0	0	0	0	0	0
RF03697	Gene; miRNA	mir-722	0	0	0	1	2	2	1	0	0	0	0	0
RF03699	Gene; miRNA	mir-729	0	0	0	1	0	0	1	0	0	0	0	0
RF03701	Gene; miRNA	mir-4041	2	0	0	0	0	0	0	0	0	0	0	0
RF03710	Gene; miRNA	mir-1451	0	0	0	0	0	0	0	0	0	1	0	0
RF03713	Gene; miRNA	mir-1756	0	0	0	0	0	0	0	0	0	2	0	0
RF03729	Gene; miRNA	mir-2363	0	0	0	0	0	0	0	0	0	0	0	2
RF03732	Gene; miRNA	mir-2057	0	1	0	0	0	0	0	0	0	0	0	0
RF03735	Gene; miRNA	mir-1502	2	0	0	0	0	0	0	0	0	0	0	0
RF03738	Gene; miRNA	mir-2320	0	0	0	0	0	0	0	0	0	0	0	1
RF03745	Gene; miRNA	mir-2063	0	1	0	0	0	0	0	0	0	0	0	0
RF03746	Gene; miRNA	mir-2318	0	0	0	0	0	0	0	0	0	0	0	1
RF03751	Gene; miRNA	mir-7445	0	0	0	0	0	0	0	0	0	2	0	0
RF03755	Gene; miRNA	mir-4005	2	0	0	0	0	0	0	0	0	0	0	0
RF03756	Gene; miRNA	mir-4891	0	1	0	0	0	0	0	0	0	0	0	0
RF03757	Gene; miRNA	mir-6536	0	0	0	0	0	0	0	0	0	0	0	2
RF03765	Gene; miRNA	mir-2059	0	1	0	0	0	0	0	0	0	0	0	0
RF03767	Gene; miRNA	mir-3432	0	0	0	0	0	0	0	0	0	0	0	3
RF03768	Gene; miRNA	mir-1329	0	0	0	0	0	0	0	0	1	1	0	0
RF03772	Gene; miRNA	mir-4867	0	1	0	0	0	0	0	0	0	0	0	0
RF03776	Gene; miRNA	mir-2068	0	1	0	0	0	0	0	0	0	0	0	0
RF03778	Gene; miRNA	mir-483	0	0	0	0	0	0	0	0	0	0	0	1
RF03779	Gene; miRNA	mir-1805	0	0	0	0	0	0	0	0	1	1	0	0
RF03807	Gene; miRNA	mir-4890	0	1	0	0	0	0	0	0	0	0	0	0
RF03808	Gene; miRNA	mir-3957	0	0	0	0	0	0	0	0	0	0	1	1
RF03820	Gene; miRNA	mir-5429	0	0	0	0	0	0	0	0	2	0	0	0
RF03823	Gene; miRNA	mir-1814	0	0	0	0	0	0	0	0	0	0	0	1
RF03825	Gene; miRNA	mir-2335	0	0	0	0	0	0	0	0	0	0	0	1
RF03840	Gene; miRNA	mir-3064	0	0	0	0	0	0	0	0	0	1	0	1
RF03846	Gene; miRNA	mir-4861	0	1	0	0	0	0	0	0	0	0	0	0
RF03853	Gene; miRNA	mir-2013	0	1	0	0	0	0	0	0	0	0	0	0
RF03854	Gene; miRNA	mir-1949	0	0	0	0	0	0	0	0	0	0	0	1
RF03867	Gene; miRNA	mir-4081	2	0	0	0	0	0	0	0	0	0	0	0
RF03876	Gene; miRNA	mir-7132	0	0	0	1	0	1	1	0	0	0	0	0
RF03880	Gene; miRNA	mir-1684	0	0	0	0	0	0	0	0	0	2	0	0
RF03882	Gene; miRNA	mir-4889	0	2	0	0	0	0	0	0	0	0	0	0
RF03884	Gene; miRNA	mir-725	0	0	0	1	1	2	1	0	0	0	0	0
RF03885	Gene; miRNA	mir-4178	2	0	0	0	0	0	0	0	0	0	0	0
RF03892	Gene; miRNA	mir-4860	0	1	0	0	0	0	0	0	0	0	0	0
RF03893	Gene; miRNA	mir-4879	0	1	0	0	0	0	0	0	0	0	0	0
RF03897	Gene; miRNA	mir-4077	3	0	0	0	0	0	0	0	0	0	0	0
RF03917	Gene; miRNA	mir-4449	0	0	0	0	0	0	0	0	0	0	0	1
RF03929	Gene; miRNA	mir-6579	0	0	0	0	0	0	0	0	0	2	0	0
RF03931	Gene; miRNA	mir-2061	0	1	0	0	0	0	0	0	0	0	0	0
RF03932	Gene; miRNA	mir-1597	0	0	0	0	0	0	0	0	0	1	0	0
RF03935	Gene; miRNA	mir-763	0	0	0	0	0	0	0	0	0	0	0	1
RF03936	Gene; miRNA	mir-4079	2	0	0	0	0	0	0	0	0	0	0	0
RF03939	Gene; miRNA	mir-4868	0	3	0	0	0	0	0	0	0	0	0	0
RF03944	Gene; miRNA	mir-935	0	0	0	0	0	0	0	0	0	0	0	1
RF03945	Gene; miRNA	mir-4876	0	1	0	0	0	0	0	0	0	0	0	0
RF03947	Gene; miRNA	mir-658	0	0	0	0	0	0	0	0	0	0	0	1
RF03950	Gene; miRNA	mir-4928	0	1	0	0	0	0	0	0	0	0	0	0
RF03956	Gene; miRNA	mir-737	0	0	0	1	1	1	0	0	1	0	0	0
RF03960	Gene; miRNA	mir-6644	0	0	0	0	0	0	0	0	0	2	0	0
RF03982	Gene; miRNA	mir-4865	0	1	0	0	0	0	0	0	0	0	0	0
RF03990	Gene; miRNA	mir-4888	0	1	0	0	0	0	0	0	0	0	0	0
RF04005	Gene; miRNA	mir-4599	0	0	2	0	0	0	0	0	0	0	0	0
RF04008	Gene; miRNA	mir-4880	0	1	0	0	0	0	0	0	0	0	0	0
RF04016	Gene; miRNA	mir-4873	0	1	0	0	0	0	0	0	0	0	0	0
RF04017	Gene; miRNA	mir-4864	0	1	0	0	0	0	0	0	0	0	0	0
RF04020	Gene; miRNA	mir-4859	0	1	0	0	0	0	0	0	0	0	0	0
RF04022	Gene; miRNA	mir-4863	0	1	0	0	0	0	0	0	0	0	0	0
RF04036	Gene; miRNA	mir-2076	0	1	0	0	0	0	0	0	0	0	0	0
RF04040	Gene; miRNA	mir-4866	0	1	0	0	0	0	0	0	0	0	0	0
RF04043	Gene; miRNA	mir-2062	0	1	0	0	0	0	0	0	0	0	0	0
RF04050	Gene; miRNA	mir-2072	0	1	0	0	0	0	0	0	0	0	0	0
RF04053	Gene; miRNA	mir-95	0	0	0	0	0	0	0	0	0	0	0	3
RF04066	Gene; miRNA	mir-1256	0	0	0	0	0	0	0	0	0	0	0	1
RF04073	Gene; miRNA	mir-727	0	0	0	1	0	2	1	0	1	0	0	0
RF04080	Gene; miRNA	mir-762	0	0	0	0	0	0	0	0	0	1	0	0
RF04085	Gene; miRNA	mir-1271	0	0	0	0	0	0	0	0	0	0	0	1
RF04090	Gene; miRNA	mir-6529	0	0	0	0	0	0	0	0	0	0	0	2
RF04093	Gene; miRNA	mir-1784	0	0	0	0	0	0	0	0	0	2	0	0
RF04100	Gene; miRNA	mir-493	0	0	0	0	0	0	0	0	0	0	1	1
RF04107	Gene; miRNA	mir-5391	0	0	0	0	0	0	0	0	1	0	0	0
RF04152	Gene; miRNA	mir-3618	0	0	0	0	1	0	0	0	0	0	0	0
RF04165	Gene; miRNA	mir-2483	0	0	0	0	0	0	0	0	0	0	0	1
RF04175	Gene; miRNA	mir-1260b	0	0	0	0	0	0	0	0	0	0	0	1

## Sheet: Table S3
Table S3 miRNA clusters in the grass carp genome
Cluster ID	(old) miRNA ID	(new) miRNA ID	Strand	chr	Start	Stop	Distance	Position	Class	Origin events in the grass crap
1	novel0010	n10-1	+	LG01	5033294	5033316	37	intergenic	new	De novo/Trans-duplication
1	novel0039	n39-1	-	LG01	5033331	5033353	37	intergenic	new	De novo/Trans-duplication
2	novel0015	n15-1	+	LG01	10839722	10839744	33	intron	new	De novo
2	novel0042	n15-2	-	LG01	10839755	10839777	33	intron	new	Cis-duplication
3	novel0054	n54-1	-	LG01	29866633	29866655	41	intergenic	new	De novo/Trans-duplication
3	novel0023	n23-1	+	LG01	29866674	29866696	41	intergenic	new	Trans-duplication
4	novel0058	n58-1	-	LG01	32664311	32664332	546	intergenic	new	Trans-duplication
4	miR-15b	miR-15b	-	LG01	32664857	32664879	546	intergenic	Inherited
5	novel0028	n28-1	+	LG01	34569724	34569746	34	intergenic	new	De novo
5	novel0059	n28-2	-	LG01	34569758	34569780	34	intergenic	new	Cis-duplication
6	novel0031	n31-1	+	LG01	38907704	38907726	37	intergenic	new	De novo
6	novel0062	n31-2	-	LG01	38907741	38907763	37	intergenic	new	Cis-duplication
7	novel0072	n72-1	+	LG02	15062713	15062735	35	intergenic	new	De novo
7	novel0116	n72-2	-	LG02	15062748	15062770	35	intergenic	new	Cis-duplication
8	novel0122	novel0122	-	LG02	22157532	22157555	1543	intergenic	new	De novo
8	miR-193b	miR-193b	-	LG02	22159075	22159097	1543	intergenic	Inherited
9	sCY.novel_28	sCY.novel_28	+	LG02	25506635	25506658	1978	intergenic	new	De novo
9	novel0125	novel0125	-	LG02	25508613	25508637	1978	exon	new	De novo
10	novel0081	n81-1	+	LG02	26446178	26446200	35	intron	new	De novo
10	novel0126	n81-2	-	LG02	26446213	26446235	35	intron	new	Cis-duplication
11	novel0082	n82-1	+	LG02	26563466	26563488	1082	intron	new	De novo/Trans-duplication
11	novel0083	n83-1	+	LG02	26564548	26564570	1082	intron	new	De novo/Trans-duplication
12	novel0129	n90-2	-	LG02	33467190	33467211	3	intergenic	new	Cis-duplication
12	novel0090	n90-1	+	LG02	33467193	33467216	3	intergenic	new	De novo
13	miR-199-5p	miR-199-5p	+	LG02	41523619	41523642	37	intron	Inherited
13	novel0133	n133-1	-	LG02	41523656	41523678	37	intron	new	Trans-duplication
14	novel0102	n102-1	+	LG02	48674801	48674823	39	intergenic	new	De novo
14	novel0103	n102-2	+	LG02	48674840	48674862	39	intergenic	new	Cis-duplication
14	novel0104	n102-3	+	LG02	48676517	48676539	1677	intergenic	new	Cis-duplication
14	novel0105	n102-4	+	LG02	48676556	48676578	39	intergenic	new	Cis-duplication
15	novel0137	n106-2	-	LG02	49231404	49231426	2	intergenic	new	Cis-duplication
15	novel0106	n106-1	+	LG02	49231406	49231428	2	intergenic	new	De novo
16	novel0153	novel0153	+	LG03	20850574	20850597	56	intron	new	De novo
16	novel0154	novel0154	+	LG03	20850630	20850648	56	intron	new	De novo
17	novel0157	novel0157	+	LG03	23074715	23074737	35	intergenic	new	De novo
17	novel0174	novel0174	-	LG03	23074750	23074772	35	intergenic	new	De novo
18	miR-126b-5p	miR-126b-5p	+	LG03	25034311	25034332	37	exon	Inherited
18	miR-126b-3p	miR-126b-3p	+	LG03	25034348	25034370	37	exon	Inherited
18	novel0158	novel0158	+	LG03	25037573	25037596	3225	intron	new	Cis-duplication
19	novel0161	n161-1	+	LG03	29536822	29536845	444	intergenic	new	De novo
19	novel0162	n162-2	+	LG03	29537266	29537290	444	intergenic	new	Cis-duplication
20	novel0177	n164-2	-	LG03	29678643	29678664	53	repeat	new	Cis-duplication
20	novel0164	n164-1	+	LG03	29678696	29678717	53	repeat	new	De novo
21	novel0197	n179-2	-	LG04	2406211	2406232	40	intron	new	Cis-duplication
21	novel0179	n179-1	+	LG04	2406251	2406272	40	intron	new	De novo
22	novel0184	n184-1	+	LG04	8922702	8922724	8311	intergenic	new	Trans-duplication
22	novel0185	n185-1	+	LG04	8931013	8931035	8311	exon	new	De novo/Trans-duplication
23	novel0187	novel0187	+	LG04	19583553	19583575	1280	intron	new	De novo
23	novel0188	novel0188	+	LG04	19584833	19584855	1280	exon	new	De novo
24	novel0207	n189-2	-	LG04	19907990	19908012	36	intergenic	new	Cis-duplication
24	novel0189	n189-1	+	LG04	19908026	19908048	36	intergenic	new	De novo
25	miR-30e-3p	miR-30e-3p	+	LG04	30147768	30147790	1697	intron	Inherited
25	novel0194	n194-1	+	LG04	30149465	30149488	1697	intron	new	De novo/Trans-duplication
26	novel0214	n196-2	-	LG04	30882121	30882143	35	intron	new	Cis-duplication
26	novel0196	n196-1	+	LG04	30882156	30882178	35	intron	new	De novo
27	miR-202-5p	miR-202-5p	+	LG05	3301035	3301057	36	intergenic	Inherited
27	miR-202-3p	miR-202-3p	+	LG05	3301071	3301093	36	intergenic	Inherited
28	novel0227	novel0227	+	LG05	15814224	15814246	5569	intergenic	new	De novo
28	miR-30e-5p	miR-30e-5p	+	LG05	15819793	15819815	5569	intron	Inherited
28	novel0228	n194-2	+	LG05	15826555	15826578	6762	intergenic	new	De novo/Trans-duplication
29	novel0252	novel0252	-	LG05	33499901	33499923	9350	intron	new	De novo
29	novel0253	novel0253	-	LG05	33509251	33509274	9350	intergenic	new	De novo
30	novel0296	n296-1	-	LG06	2856447	2856468	9589	intron	new	De novo
30	novel0297	n296-2	-	LG06	2866306	2866327	9859	intron	new	Cis-duplication
31	miR-200b	miR-200b	+	LG06	12184609	12184631	145	intergenic	Inherited
31	novel0266	n266-1	+	LG06	12184754	12184775	145	intergenic	new	De novo/Trans-duplication
31	novel0267	n267-1	+	LG06	12186339	12186361	1585	intergenic	new	Trans-duplication
31	novel0268	novel0268	+	LG06	12186619	12186640	280	intergenic	new	De novo
31	novel0269	novel0269	+	LG06	12187385	12187407	766	intergenic	new	De novo
32	novel0309	n270-2	-	LG06	12532288	12532310	2	intron	new	Cis-duplication
32	novel0270	n270-1	+	LG06	12532290	12532312	2	intron	new	De novo
32	novel0310	n271-2	-	LG06	12537958	12537980	5668	intron	new	Cis-duplication
32	novel0271	n271-1	+	LG06	12537992	12538014	34	intron	new	De novo
33	novel0314	n282-2	-	LG06	22158328	22158349	40	intron	new	Cis-duplication
33	novel0282	n282-1	+	LG06	22158368	22158389	40	intron	new	De novo
34	novel0286	novel0286	+	LG06	24006543	24006562	251	intergenic	new	De novo
34	novel0287	n287-1	+	LG06	24006794	24006816	251	intergenic	new	De novo/Trans-duplication
35	novel0333	novel0333	-	LG07	292445	292467	292445	intron	new	De novo
35	novel0334	novel0334	-	LG07	299164	299187	6719	intergenic	new	De novo
36	novel0338	n54-2	-	LG07	5475578	5475600	5475578	intergenic	new	De novo/Trans-duplication
36	novel0319	n23-2	+	LG07	5475619	5475641	41	intergenic	new	De novo/Trans-duplication
37	novel0384	n384-1	-	LG08	5100	5122	5100	intergenic	new	Trans-duplication
37	novel0385	n384-2	-	LG08	9314	9336	4214	intergenic	new	Trans-duplication
37	novel0386	n384-3	-	LG08	12118	12140	2804	intergenic	new	Trans-duplication
37	novel0387	n384-4	-	LG08	17735	17757	5617	intergenic	new	Trans-duplication
38	novel0392	n58-3	-	LG08	11617973	11617995	11617973	intergenic	new	Cis-duplication
38	novel0360	n58-2	+	LG08	11617977	11617998	4	intergenic	new	De novo
38	novel0393	novel0393	-	LG08	11618211	11618230	234	intergenic	new	De novo
39	novel0365	n365-1	+	LG08	19496509	19496531	19496509	intergenic	new	De novo
39	novel0396	n365-2	-	LG08	19496573	19496595	64	intergenic	new	Cis-duplication
40	novel0401	n367-2	-	LG08	24064125	24064147	24064125	intergenic	new	Cis-duplication
40	novel0367	n367-1	+	LG08	24064163	24064185	38	intergenic	new	De novo
41	novel0369	novel0369	+	LG08	27339738	27339760	27339738	intergenic	new	De novo
41	novel0370	n370-1	+	LG08	27346000	27346022	6262	intergenic	new	Trans-duplication
42	novel0371	novel0371	+	LG08	27672112	27672134	326112	intron	new	De novo
42	novel0372	novel0372	+	LG08	27674939	27674961	2827	intron	new	De novo
43	novel0406	n377-2	-	LG08	36093317	36093340	36093317	repeat	new	Cis-duplication
43	novel0377	n377-1	+	LG08	36093364	36093387	47	repeat	new	De novo
44	novel0407	n407-1	-	LG08	38800250	38800273	2706886	intergenic	new	De novo/Trans-duplication
44	miR-19b-3p	miR-19b-3p	-	LG08	38800365	38800388	115	intergenic	Inherited
44	novel0408	n378-2	-	LG08	38800551	38800574	186	intergenic	new	Cis-duplication
44	novel0409	n409-1	-	LG08	38800729	38800753	178	intergenic	new	Trans-duplication
44	novel0410	n410-1	-	LG08	38800905	38800928	176	intergenic	new	De novo/Trans-duplication
44	novel0411	novel0411	-	LG08	38801002	38801025	97	intergenic	new	De novo
44	novel0378	n378-1	+	LG08	38801045	38801066	43	intergenic	new	De novo
45	novel0417	n417-1	+	LG09	510039	510060	510039	intron	new	De novo
45	novel0418	n417-2	+	LG09	510186	510207	147	intron	new	Cis-duplication
46	novel0420	novel0420	+	LG09	1336711	1336733	1336711	intergenic	new	De novo
46	novel0421	novel0421	+	LG09	1340413	1340434	3702	intergenic	new	De novo
47	novel0423	n370-2	+	LG09	4689623	4689644	4689623	intergenic	new	De novo
47	novel0451	n370-3	-	LG09	4689625	4689646	2	intergenic	new	Cis-duplication
48	novel0452	novel0452	-	LG09	7977679	7977700	7977679	intergenic	new	De novo
48	novel0427	novel0427	+	LG09	7979479	7979503	1800	intergenic	new	De novo
49	novel0431	n431-1	+	LG09	11277251	11277271	11277251	intergenic	new	De novo
49	novel0454	n431-2	-	LG09	11277292	11277312	41	intergenic	new	Cis-duplication
50	novel0432	novel0432	+	LG09	11619234	11619256	341942	intergenic	new	De novo
50	novel0455	novel0455	-	LG09	11619238	11619259	4	intergenic	new	De novo
51	novel0460	n436-3	-	LG09	16438869	16438891	16438869	intergenic	new	Cis-duplication
51	novel0436	n436-1	+	LG09	16438908	16438930	39	intergenic	new	De novo
52	novel0461	n436-4	-	LG09	16454846	16454868	15938	intergenic	new	Cis-duplication
52	novel0437	n436-2	+	LG09	16454885	16454907	39	intergenic	new	Cis-duplication
53	novel0463	novel0463	-	LG09	18095618	18095640	18095618	intergenic	new	De novo
53	sCY.novel_65	sCY.novel_65	+	LG09	18095656	18095678	38	intergenic	new	De novo
54	sCY.novel_81	sCY.novel_81	-	LG10	15358864	15358885	15358864	intron	new	De novo
54	sCY.novel_164	sCY.novel_164	+	LG10	15358894	15358916	30	intron	new	De novo
55	novel0536	n511-2	-	LG11	12728595	12728617	12728595	intron	new	Cis-duplication
55	novel0511	n511-1	+	LG11	12728628	12728650	33	intron	new	De novo
56	novel0518	novel0518	+	LG11	21092441	21092465	21092441	intron	new	De novo
56	novel0541	novel0541	-	LG11	21092482	21092503	41	intron	new	De novo
57	novel0543	novel0543	-	LG11	22970870	22970892	22970870	intergenic	new	De novo
57	novel0544	novel0544	-	LG11	22971790	22971813	920	intergenic	new	De novo
57	novel0523	novel0523	+	LG11	22971938	22971959	148	intergenic	new	De novo
57	novel0545	novel0545	-	LG11	22971975	22971997	37	intergenic	new	De novo
58	miR-29b	miR-29b	+	LG11	25317878	25317901	25317878	intergenic	Inherited
58	sCY.novel_121	sCY.novel_121	+	LG11	25320884	25320907	3006	intergenic	new	De novo
58	miR-29a	miR-29a	+	LG11	25320922	25320944	38	intergenic	Inherited
59	novel0580	n553-2	-	LG12	9098217	9098239	9098217	intergenic	new	Cis-duplication
59	novel0553	n553-1	+	LG12	9098257	9098279	40	intergenic	new	De novo
60	novel0554	n184-2	+	LG12	9620757	9620779	522500	intergenic	new	Trans-duplication
60	novel0555	n185-2	+	LG12	9628896	9628918	8139	intergenic	new	De novo/Trans-duplication
61	novel0556	n556-1	+	LG12	9900359	9900382	271463	intergenic	new	Trans-duplication
61	novel0557	n194-3	+	LG12	9900623	9900645	264	intergenic	new	De novo/Trans-duplication
62	sCY.novel_14	sCY.novel_14	-	LG12	11090650	11090672	11090650	intron	new	De novo
62	novel0559	novel0559	+	LG12	11090690	11090712	40	intron	new	De novo
63	novel0560	n39-2	+	LG12	11866719	11866741	776029	intergenic	new	De novo/Trans-duplication
63	novel0581	n10-2	-	LG12	11866756	11866778	37	intergenic	new	De novo/Trans-duplication
64	novel0567	n567-1	+	LG12	23050604	23050625	23050604	intergenic	new	De novo
64	novel0588	n567-2	-	LG12	23050651	23050672	47	intergenic	new	Cis-duplication
65	novel0605	novel0605	+	LG13	48941	48964	48941	intron	new	De novo
65	novel0612	novel0612	+	LG13	49235	49257	294	intron	new	De novo
66	novel0606	novel0606	+	LG13	1744493	1744515	1744493	intron	new	De novo
66	novel0619	novel0619	-	LG13	1745174	1745196	681	intron	new	De novo
67	novel0626	n626-1	-	LG13	7532962	7532984	7532962	intergenic	new	De novo
67	novel0649	n626-2	+	LG13	7533019	7533041	57	intergenic	new	Cis-duplication
68	novel0628	novel0628	-	LG13	17731843	17731864	17731843	intergenic	new	De novo
68	novel0607	novel0607	+	LG13	17731881	17731903	38	intergenic	new	De novo
69	novel0631	novel0631	-	LG13	21032308	21032331	21032308	intron	new	De novo
69	novel0632	novel0632	-	LG13	21032488	21032509	180	exon	new	De novo
70	novel0635	novel0635	-	LG13	22746609	22746631	22746609	intron	new	De novo
70	miR-19c	miR-19c	-	LG13	22746990	22747013	381	intergenic	Inherited
70	novel0638	n378-3	-	LG13	22747167	22747190	177	intergenic	new	Trans-duplication
70	novel0639	novel0639	-	LG13	22747429	22747449	262	intergenic	new	De novo
71	novel0615	novel0615	+	LG13	29262843	29262865	29262843	intron	new	De novo
71	novel0646	novel0646	-	LG13	29262884	29262906	41	intron	new	De novo
72	novel0678	n133-2	-	LG14	4917185	4917207	4917185	intergenic	new	Trans-duplication
72	novel0679	n655-2	-	LG14	4919238	4919260	2053	intergenic	new	Cis-duplication
72	novel0655	n655-1	+	LG14	4919239	4919261	1	intergenic	new	De novo
73	novel0680	n680-1	-	LG14	6263496	6263515	6263496	intergenic	new	De novo
73	novel0681	n680-2	-	LG14	6273217	6273239	9721	intergenic	new	Cis-duplication
74	novel0683	n287-2	-	LG14	13805531	13805552	13805531	intergenic	new	De novo/Trans-duplication
74	novel0684	n684-1	-	LG14	13806244	13806267	713	intergenic	new	De novo/Trans-duplication
75	novel0669	n669-1	+	LG14	20128383	20128405	20128383	intron	new	De novo
75	novel0689	n669-2	-	LG14	20128436	20128458	53	intron	new	Cis-duplication
76	novel0673	n673-1	+	LG14	27640828	27640850	27640828	intron	new	De novo
76	novel0695	n673-2	-	LG14	27640865	27640885	37	intron	new	Cis-duplication
77	novel0698	n698-1	+	LG15	158216	158237	158216	intron	new	De novo/Trans-duplication
77	let-7c	let-7c	+	LG15	158464	158486	248	intron	Inherited
77	novel0699	n699-1	+	LG15	161970	161991	3506	intergenic	new	De novo/Trans-duplication
78	novel0708	n708-1	+	LG15	15981853	15981875	15981853	intergenic	new	De novo
78	novel0733	n708-2	-	LG15	15981881	15981903	28	intergenic	new	Cis-duplication
79	novel0735	novel0735	-	LG15	16951586	16951609	16951586	intron	new	De novo
79	novel0736	novel0736	-	LG15	16951798	16951820	212	intron	new	De novo
80	novel0737	n714-2	-	LG15	19420935	19420957	19420935	intergenic	new	Trans-duplication
80	novel0714	n714-1	+	LG15	19420937	19420958	2	intergenic	new	Trans-duplication
81	novel0741	n741-1	-	LG15	22078181	22078203	22078181	intergenic	new	De novo/Trans-duplication
81	novel0742	n699-2	-	LG15	22078881	22078902	700	intergenic	new	De novo/Trans-duplication
81	novel0743	n698-2	-	LG15	22086033	22086055	7152	intergenic	new	De novo/Trans-duplication
82	novel0746	n746-1	-	LG15	24148540	24148563	24148540	intergenic	new	Cis-duplication
82	miR-21	miR-21	+	LG15	24148542	24148565	2	intergenic	Inherited
83	miR-142-5p	miR-142-5p	+	LG15	29840554	29840575	29840554	intergenic	Inherited
83	miR-142a-3p	miR-142a-3p	+	LG15	29840591	29840614	37	intergenic	Inherited
83	miR-142-3p	miR-142-3p	+	LG15	29840592	29840613	1	intergenic	Inherited
84	novel0756	n407-2	-	LG16	309612	309637	309612	exon	new	De novo/Trans-duplication
84	novel0757	n378-4	-	LG16	309900	309923	288	intron	new	Trans-duplication
84	novel0758	n409-2	-	LG16	310015	310039	115	intron	new	Trans-duplication
84	novel0759	n410-2	-	LG16	310187	310209	172	intron	new	De novo/Trans-duplication
85	novel0765	n765-1	-	LG16	12366910	12366930	12366910	intron	new	De novo
85	novel0784	n765-2	+	LG16	12366912	12366933	2	intron	new	Cis-duplication
86	miR-222	miR-222	+	LG16	17956856	17956876	17956856	intergenic	Inherited
86	novel0790	n790-1	+	LG16	17957444	17957466	588	intergenic	new	De novo/Trans-duplication
87	novel0797	novel0797	+	LG16	26747744	26747765	26747744	intergenic	new	De novo
87	novel0798	novel0798	+	LG16	26747784	26747805	40	intergenic	new	De novo
88	sCY.novel_120	sCY.novel_120	+	LG16	35545181	35545204	35545181	intergenic	new	De novo
88	novel0779	n779-1	-	LG16	35545217	35545239	36	intergenic	new	Cis-duplication
88	miR-148	miR-148	+	LG16	35545219	35545241	2	intergenic	Inherited
89	novel0845	n807-2	-	LG17	515503	515525	515503	intron	new	Cis-duplication
89	novel0807	n807-1	+	LG17	515506	515527	3	intron	new	De novo
90	novel0811	n811-1	+	LG17	8408805	8408827	8408805	intergenic	new	De novo
90	novel0812	n811-2	+	LG17	8409076	8409097	271	intergenic	new	Cis-duplication
91	sCY.novel_18	sCY.novel_18	+	LG17	12842929	12842951	12842929	exon	new	De novo
91	sCY.novel_130	sCY.novel_130	-	LG17	12842965	12842988	36	exon	new	De novo
92	novel0821	n39-3	+	LG17	17291782	17291804	17291782	intergenic	new	De novo/Trans-duplication
92	novel0857	n10-3	-	LG17	17291817	17291839	35	intergenic	new	De novo/Trans-duplication
93	novel0822	novel0822	+	LG17	19983305	19983326	19983305	intergenic	new	De novo
93	miR-451	miR-451	+	LG17	19983395	19983417	90	intergenic	Inherited
94	sCY.novel_108	sCY.n86-2	+	LG17	25312618	25312640	25312618	intron	new	De novo/Trans-duplication
94	novel0863	novel0863	-	LG17	25317183	25317206	4565	intron	new	De novo
95	novel0865	n825-2	-	LG17	26375956	26375978	26375956	intergenic	new	Cis-duplication
95	novel0825	n825-1	+	LG17	26375996	26376018	40	intergenic	new	De novo
96	novel0828	n698-3	+	LG17	29813400	29813422	29813400	intergenic	new	De novo/Trans-duplication
96	novel0829	n699-3	+	LG17	29821989	29822010	8589	intergenic	new	De novo/Trans-duplication
96	novel0830	n741-2	+	LG17	29822602	29822624	613	intergenic	new	De novo/Trans-duplication
97	novel0874	novel0874	-	LG17	37374493	37374514	37374493	intergenic	new	De novo
97	miR-454b	miR-454b	-	LG17	37376907	37376929	2414	intergenic	Inherited
97	miR-301b	miR-301b	-	LG17	37380522	37380544	3615	intergenic	Inherited
98	novel0841	n841-1	+	LG17	42034390	42034411	42034390	intron	new	De novo
98	novel0879	n841-2	-	LG17	42034421	42034443	31	intron	new	Cis-duplication
99	miR-142a-5p	miR-142a-5p	-	LG17	42489651	42489672	42489651	intergenic	Inherited
99	novel0843	n843-1	+	LG17	42489653	42489675	2	intergenic	new	Cis-duplication
100	miR-199-3p	miR-199-3p	+	LG17	43415071	43415093	43415071	intergenic	Inherited
100	novel0881	n133-3	-	LG17	43415072	43415094	1	intergenic	new	Cis-duplication
101	miR-222a	miR-222a	+	LG18	84443	84467	84443	exon	Inherited
101	novel0887	n790-2	+	LG18	84613	84635	170	intergenic	new	De novo/Trans-duplication
102	let-7e	let-7e	+	LG18	2870191	2870213	2870191	exon	Inherited
102	let-7a	let-7a	+	LG18	2870399	2870421	208	intergenic	Inherited
103	miR-200c	miR-200c	+	LG18	9830869	9830891	9830869	intergenic	Inherited
103	novel0892	n266-2	+	LG18	9831104	9831125	235	intergenic	new	De novo/Trans-duplication
103	miR-429b	miR-429b	+	LG18	9832108	9832130	1004	intergenic	Inherited
104	sCY.novel_36	sCY.n36-1	+	LG18	12106636	12106657	12106636	intergenic	new	De novo
104	sCY.novel_78	sCY.n36-2	-	LG18	12106637	12106658	1	intergenic	new	Cis-duplication
105	miR-101a	miR-101a	-	LG18	14788852	14788874	14788852	exon	Inherited
105	novel0895	novel0895	+	LG18	14788890	14788911	38	exon	new	De novo
106	novel0925	n898-2	-	LG18	17033214	17033235	17033214	intergenic	new	Cis-duplication
106	novel0898	n898-1	+	LG18	17033258	17033279	44	intergenic	new	De novo
107	novel0899	n899-1	+	LG18	17529904	17529925	17529904	intron	new	De novo
107	novel0927	n899-2	-	LG18	17529941	17529962	37	intron	new	Cis-duplication
108	novel0930	n901-2	-	LG18	20283183	20283205	20283183	intron	new	Cis-duplication
108	novel0901	n901-1	+	LG18	20283218	20283240	35	intron	new	De novo
108	novel0902	novel0902	+	LG18	20284716	20284738	1498	intron	new	De novo
109	novel0903	n82-2	+	LG18	20431961	20431983	147245	intergenic	new	De novo/Trans-duplication
109	novel0904	n83-2	+	LG18	20434493	20434515	2532	intergenic	new	De novo/Trans-duplication
110	novel0907	n907-1	+	LG18	23897434	23897457	23897434	intron	new	De novo
110	novel0931	n907-2	-	LG18	23897470	23897493	36	intron	new	Cis-duplication
111	miR-375	miR-375	-	LG18	31935400	31935422	31935400	intergenic	Inherited
111	novel0938	n912-2	-	LG18	32023013	32023036	87613	intron	new	Cis-duplication
111	novel0912	n912-1	+	LG18	32023015	32023037	2	intron	new	De novo
112	novel0973	n270-4	-	LG19	15330066	15330088	15330066	intron	new	Cis-duplication
112	novel0950	n270-3	+	LG19	15330068	15330090	2	intron	new	De novo
113	novel0951	n951-1	+	LG19	15526500	15526522	196432	intergenic	new	De novo
113	novel0974	n951-2	-	LG19	15526537	15526559	37	intergenic	new	Cis-duplication
114	novel0977	n953-2	-	LG19	17605792	17605814	17605792	intergenic	new	Cis-duplication
114	novel0953	n953-1	+	LG19	17605793	17605815	1	intergenic	new	De novo
115	novel0986	novel0986	+	LG20	1597303	1597324	1597303	intergenic	new	De novo
115	novel0987	novel0987	+	LG20	1597675	1597697	372	intergenic	new	De novo
116	novel0991	n991-1	+	LG20	5724137	5724159	5724137	intergenic	new	De novo
116	novel1006	n991-2	-	LG20	5724170	5724191	33	intergenic	new	Cis-duplication
117	novel0993	n10-4	+	LG20	6819718	6819740	6819718	intergenic	new	De novo/Trans-duplication
117	novel1007	n39-4	-	LG20	6819754	6819776	36	intergenic	new	De novo/Trans-duplication
118	novel0994	novel0994	+	LG20	8576231	8576253	8576231	intergenic	new	De novo
118	novel1010	novel1010	-	LG20	8576269	8576293	38	intergenic	new	De novo
119	novel0999	n999-1	+	LG20	16141412	16141433	16141412	intergenic	new	De novo
119	novel1017	n999-2	-	LG20	16141438	16141457	26	intergenic	new	Cis-duplication
120	miR-210-5p	miR-210-5p	+	LG20	18633235	18633257	18633235	intergenic	Inherited
120	miR-210	miR-210	+	LG20	18633275	18633295	40	intergenic	Inherited
121	novel1004	n1004-1	+	LG20	24996400	24996422	24996400	intergenic	new	De novo
121	novel1026	n1004-2	-	LG20	24996440	24996462	40	intergenic	new	Cis-duplication
122	novel1037	n1037-1	+	LG21	12420256	12420281	12420256	intron	new	De novo
122	novel1038	n1037-2	+	LG21	12422567	12422592	2311	intron	new	Cis-duplication
123	novel1060	n953-3	-	LG21	13215455	13215477	792888	intergenic	new	Trans-duplication
123	novel1039	novel1039	+	LG21	13215494	13215515	39	intergenic	new	De novo
124	miR-23b	miR-23b	+	LG21	14702694	14702715	14702694	intron	Inherited
124	novel1061	n1061-1	-	LG21	14702928	14702951	234	exon	new	De novo/Trans-duplication
124	novel1041	n1041-1	+	LG21	14702969	14702990	41	intergenic	new	De novo/Trans-duplication
124	novel1062	novel1062	-	LG21	14705614	14705637	2645	intron	new	De novo
124	miR-24	miR-24	+	LG21	14705654	14705676	40	intron	Inherited
125	miR-731	miR-731	-	LG21	17136012	17136036	17136012	intergenic	Inherited
125	miR-462	miR-462	-	LG21	17136270	17136292	258	intergenic	Inherited
126	novel1042	novel1042	+	LG21	19487515	19487538	19487515	intergenic	new
126	novel1067	novel1067	-	LG21	19487543	19487566	28	intergenic	new
127	novel1072	n384-5	-	LG21	23857872	23857894	23857872	intergenic	new	Cis-duplication
127	novel1073	n384-6	-	LG21	23858213	23858235	341	intergenic	new	Cis-duplication
128	novel1074	n384-7	-	LG21	23876127	23876149	17914	intergenic	new	Cis-duplication
128	novel1075	n384-8	-	LG21	23876468	23876490	341	intergenic	new	Cis-duplication
129	novel1076	n384-9	-	LG21	24224780	24224802	348312	intergenic	new	Cis-duplication
129	novel1077	n384-10	-	LG21	24225121	24225143	341	intergenic	new	Cis-duplication
130	novel1078	n384-11	-	LG21	24244431	24244453	19310	intergenic	new	Cis-duplication
130	novel1079	n384-12	-	LG21	24244772	24244794	341	intergenic	new	Cis-duplication
131	novel1080	n384-13	-	LG21	24306832	24306854	62060	intergenic	new	Cis-duplication
131	novel1081	n384-14	-	LG21	24307173	24307195	341	intergenic	new	Cis-duplication
132	novel1082	n384-15	-	LG21	24329606	24329628	22433	intergenic	new	Cis-duplication
132	novel1083	n384-16	-	LG21	24336610	24336632	7004	intergenic	new	Cis-duplication
133	novel1084	n384-17	-	LG21	24531076	24531098	194466	intergenic	new	Cis-duplication
133	novel1085	n384-18	-	LG21	24532477	24532499	1401	intergenic	new	Cis-duplication
134	novel1086	n384-19	-	LG21	24548255	24548277	15778	intergenic	new	Cis-duplication
134	novel1087	n384-20	-	LG21	24549656	24549678	1401	intergenic	new	Cis-duplication
135	novel1088	n1088-1	-	LG21	24834726	24834750	285070	intergenic	new	De novo
135	novel1089	n1088-2	-	LG21	24836127	24836151	1401	intergenic	new	Cis-duplication
135	novel1090	n384-21	-	LG21	24839564	24839586	3437	intergenic	new	Cis-duplication
136	novel1091	n384-22	-	LG21	24852101	24852123	12537	intergenic	new	Cis-duplication
136	novel1092	n384-23	-	LG21	24855185	24855207	3084	intergenic	new	Cis-duplication
137	novel1094	n384-24	-	LG21	24923402	24923424	24923402	intergenic	new	Cis-duplication
137	novel1095	n384-25	-	LG21	24927596	24927618	4194	intergenic	new	Cis-duplication
138	novel1098	n384-26	-	LG21	25014701	25014723	25014701	intergenic	new	Cis-duplication
138	novel1099	n384-27	-	LG21	25022758	25022780	8057	intergenic	new	Cis-duplication
138	novel1100	n384-28	-	LG21	25025050	25025072	2292	intergenic	new	Cis-duplication
139	novel1101	n384-29	-	LG21	25042604	25042626	17554	intergenic	new	Cis-duplication
139	novel1102	n384-30	-	LG21	25046806	25046828	4202	intergenic	new	Cis-duplication
139	novel1103	n384-31	-	LG21	25049606	25049628	2800	intergenic	new	Cis-duplication
139	novel1104	n384-32	-	LG21	25051007	25051029	1401	intergenic	new	Cis-duplication
139	novel1105	n384-33	-	LG21	25052412	25052434	1405	intergenic	new	De novo
140	novel1124	n133-4	-	LG22	135055	135077	135055	intron	new	Trans-duplication
140	novel1156	n655-3	+	LG22	137317	137339	2262	intron	new	Trans-duplication
141	sCY.novel_52	sCY.novel_52	-	LG22	7541541	7541563	7541541	intergenic	new	De novo
141	novel1129	n1129-1	-	LG22	7541725	7541745	184	intergenic	new	Trans-duplication
141	novel1160	n1129-2	+	LG22	7541726	7541747	1	intergenic	new	Trans-duplication
141	novel1130	n1041-2	-	LG22	7543369	7543389	1643	intergenic	new	De novo/Trans-duplication
142	novel1132	n1132-1	-	LG22	12820324	12820346	12820324	intron	new	De novo
142	novel1165	n1132-2	+	LG22	12820366	12820388	42	intron	new	Cis-duplication
143	novel1133	novel1133	-	LG22	13697054	13697076	13697054	exon	new	De novo
143	novel1168	novel1168	+	LG22	13697095	13697117	41	exon	new	De novo
144	novel1110	n1110-1	+	LG22	19840885	19840906	19840885	intergenic	new	De novo
144	novel1137	n1110-2	-	LG22	19840942	19840963	57	intergenic	new	Cis-duplication
145	novel1113	n684-2	+	LG22	22245150	22245172	22245150	intergenic	new	De novo/Trans-duplication
145	novel1114	n287-3	+	LG22	22247507	22247529	2357	intergenic	new	De novo/Trans-duplication
146	novel1117	novel1117	+	LG22	29802494	29802515	29802494	intron	new	De novo
146	novel1141	novel1141	-	LG22	29802524	29802546	30	intron	new	De novo
147	novel1142	n912-3	-	LG22	30140771	30140793	338247	intron	new	Trans-duplication
147	novel1118	novel1118	+	LG22	30143345	30143367	2574	intron	new	De novo
148	novel1146	n1119-2	-	LG22	32408715	32408735	32408715	intergenic	new	Cis-duplication
148	novel1119	n1119-1	+	LG22	32408752	32408772	37	intergenic	new	De novo
149	novel1121	n39-5	+	LG22	38284696	38284718	38284696	intergenic	new	De novo/Trans-duplication
149	novel1153	n10-5	-	LG22	38284732	38284752	36	intergenic	new	De novo/Trans-duplication
149	novel1122	novel1122	+	LG22	38292073	38292095	7341	repeat	new	De novo
150	novel1179	novel1179	+	LG23	12198696	12198716	12198696	intergenic	new	De novo
150	novel1180	novel1180	+	LG23	12198736	12198758	40	intergenic	new	De novo
151	novel1182	n1182-1	+	LG23	15019206	15019228	15019206	intergenic	new	De novo
151	novel1209	n1182-2	-	LG23	15019238	15019260	32	intergenic	new	Cis-duplication
152	novel1216	novel1216	-	LG23	21912899	21912921	21912899	intergenic	new	De novo
152	novel1189	n684-3	+	LG23	21912938	21912958	39	intergenic	new	De novo/Trans-duplication
153	novel1218	n1193-2	-	LG23	26947485	26947506	26947485	intergenic	new	Cis-duplication
153	novel1193	n1193-1	+	LG23	26947520	26947541	35	intergenic	new	De novo
154	novel1197	novel1197	+	LG23	32790338	32790360	32790338	intergenic	new	De novo
154	novel1198	novel1198	+	LG23	32790376	32790398	38	intergenic	new	De novo
155	novel1258	n1220-2	-	LG24	3065006	3065028	3065006	intron	new	Cis-duplication
155	novel1220	n1220-1	+	LG24	3065039	3065061	33	intron	new	De novo
156	miR-23a	miR-23a	+	LG24	3194873	3194894	129834	intron	Inherited
156	novel1221	n1041-3	+	LG24	3197428	3197449	2555	intron	new	De novo/Trans-duplication
157	novel1224	novel1224	+	LG24	8610900	8610922	8610900	intergenic	new	De novo
157	novel1225	novel1225	+	LG24	8614203	8614227	3303	intergenic	new	De novo
158	miR-181a	miR-181a	+	LG24	9439579	9439600	825376	intergenic	Inherited
158	miR-181a-3p	miR-181a-3p	+	LG24	9439621	9439643	42	intergenic	Inherited
158	miR-181b	miR-181b	+	LG24	9439807	9439828	186	intergenic	Inherited
159	novel1228	n10-6	+	LG24	12036801	12036821	12036801	intergenic	new	De novo/Trans-duplication
159	novel1262	n39-6	-	LG24	12036835	12036857	34	intergenic	new	De novo/Trans-duplication
160	novel1229	n1229-1	+	LG24	14743704	14743726	14743704	intergenic	new	De novo
160	novel1263	n1229-2	-	LG24	14743746	14743768	42	intergenic	new	Cis-duplication
161	miR-217	miR-217	-	LG24	16480855	16480878	16480855	intergenic	Inherited
161	novel1266	n1266-1	-	LG24	16481192	16481214	337	intron	new	De novo
161	novel1268	n1266-2	-	LG24	16481521	16481543	329	intron	new	Cis-duplication
162	novel1232	novel1232	+	LG24	17416855	17416877	17416855	intergenic	new	De novo
162	sCY.novel_86	sCY.n86-1	+	LG24	17423205	17423227	6350	intergenic	new	De novo/Trans-duplication
163	novel1273	n1234-2	-	LG24	20407426	20407448	20407426	repeat	new	Cis-duplication
163	novel1234	n1234-1	+	LG24	20407464	20407486	38	intergenic	new	De novo
164	miR-23b	miR-23b	+	LG24	28227234	28227256	28227234	intergenic	Inherited
164	novel1274	n1061-2	-	LG24	28227416	28227439	182	intergenic	new	De novo/Trans-duplication
164	novel1238	n1041-4	+	LG24	28227460	28227479	44	intergenic	new	De novo/Trans-duplication
164	novel1275	n1129-3	-	LG24	28229565	28229586	2105	intergenic	new	Trans-duplication
165	novel1276	n1240-2	-	LG24	29959902	29959924	29959902	intron	new	Cis-duplication
165	novel1240	n1240-1	+	LG24	29959936	29959958	34	intron	new	De novo
166	novel1241	novel1241	+	LG24	30802009	30802031	30802009	intergenic	new	De novo
166	miR-301c	miR-301c	+	LG24	30803165	30803187	1156	intergenic	Inherited
167	novel1244	novel1244	+	LG24	36393134	36393156	36393134	intergenic	new	De novo
167	miR-192	miR-192	+	LG24	36393331	36393352	197	intergenic	Inherited
168	miR-454a	miR-454a	-	LG24	39957263	39957285	39957263	intron	Inherited
168	miR-301a	miR-301a	-	LG24	39957442	39957465	179	intron	Inherited
168	miR-130a	miR-130a	-	LG24	39957570	39957592	128	intron	Inherited
169	novel1282	n714-3	-	LG24	40880664	40880686	40880664	intergenic	new	Cis-duplication
169	miR-212	miR-212	+	LG24	40880666	40880687	2	intergenic	Inherited
169	novel1246	novel1246	+	LG24	40880975	40880997	309	intergenic	new	De novo
169	novel1283	n714-4	-	LG24	40881013	40881034	38	intergenic	new	Cis-duplication
169	sCY.novel_118	n1247-2	-	LG24	40882397	40882419	1384	intergenic	new	Cis-duplication
169	novel1247	n1247-1	+	LG24	40882399	40882421	2	intergenic	new	De novo
169	miR-2184	miR-2184	-	LG24	40882433	40882454	34	intergenic	Inherited
170	novel1249	n10-7	+	LG24	44978811	44978833	44978811	intergenic	new	De novo/Trans-duplication
170	novel1289	n39-7	-	LG24	44978846	44978868	35	intergenic	new	De novo/Trans-duplication
171	novel1254	novel1254	+	LG24	49715156	49715174	49715156	repeat	new	De novo
171	novel1255	novel1255	+	LG24	49721618	49721642	6462	intron	new	De novo

## Sheet: Table S4
Table S4 Expression correlation between miRNA duplication of grass crap
Cluster ID	(old) miRNA ID	(new) miRNA ID	Strand	chr	Start	Stop	Origin events in the grass crap	correlation
2	novel0042	n15-2	-	LG01	10839755	10839777	Cis-duplication	0.105532
5	novel0059	n28-2	-	LG01	34569758	34569780	Cis-duplication	-0.275234
6	novel0062	n31-2	-	LG01	38907741	38907763	Cis-duplication	-0.753654
3	novel0023	n23-1	+	LG01	29866674	29866696	Trans-duplication	-0.152002
4	novel0058	n58-1	-	LG01	32664311	32664332	Trans-duplication	0.724859
7	novel0116	n72-2	-	LG02	15062748	15062770	Cis-duplication	-0.381272
10	novel0126	n81-2	-	LG02	26446213	26446235	Cis-duplication	0.732688
12	novel0129	n90-2	-	LG02	33467190	33467211	Cis-duplication	0.732688
14	novel0103	n102-2	+	LG02	48674840	48674862	Cis-duplication	-0.484238
14	novel0104	n102-3	+	LG02	48676517	48676539	Cis-duplication	0.328268
14	novel0105	n102-4	+	LG02	48676556	48676578	Cis-duplication	0.16838
15	novel0137	n106-2	-	LG02	49231404	49231426	Cis-duplication	-0.134713
13	novel0133	n133-1	-	LG02	41523656	41523678	Trans-duplication	-0.217175
18	novel0158	novel0158	+	LG03	25037573	25037596	Cis-duplication	0.316115
19	novel0162	n162-2	+	LG03	29537266	29537290	Cis-duplication	-0.43413
20	novel0177	n164-2	-	LG03	29678643	29678664	Cis-duplication	0.886378
21	novel0197	n179-2	-	LG04	2406211	2406232	Cis-duplication	-0.888311
24	novel0207	n189-2	-	LG04	19907990	19908012	Cis-duplication	0.692076
26	novel0214	n196-2	-	LG04	30882121	30882143	Cis-duplication	-0.690083
22	novel0184	n184-1	+	LG04	8922702	8922724	Trans-duplication	-0.493152
30	novel0297	n296-2	-	LG06	2866306	2866327	Cis-duplication	0.0596248
32	novel0309	n270-2	-	LG06	12532288	12532310	Cis-duplication	-0.0851492
32	novel0310	n271-2	-	LG06	12537958	12537980	Cis-duplication	0.517919
33	novel0314	n282-2	-	LG06	22158328	22158349	Cis-duplication	0.0995599
31	novel0267	n267-1	+	LG06	12186339	12186361	Trans-duplication	0.787987
38	novel0392	n58-3	-	LG08	11617973	11617995	Cis-duplication	0.559878
39	novel0396	n365-2	-	LG08	19496573	19496595	Cis-duplication	-0.230135
40	novel0401	n367-2	-	LG08	24064125	24064147	Cis-duplication	-0.045528
43	novel0406	n377-2	-	LG08	36093317	36093340	Cis-duplication	1
44	novel0408	n378-2	-	LG08	38800551	38800574	Cis-duplication	1
37	novel0384	n384-1	-	LG08	5100	5122	Trans-duplication	0.675839
37	novel0385	n384-2	-	LG08	9314	9336	Trans-duplication	0.0909282
37	novel0386	n384-3	-	LG08	12118	12140	Trans-duplication	-0.192619
37	novel0387	n384-4	-	LG08	17735	17757	Trans-duplication	-0.27977
41	novel0370	n370-1	+	LG08	27346000	27346022	Trans-duplication	0.131924
44	novel0409	n409-1	-	LG08	38800729	38800753	Trans-duplication	-0.103073
45	novel0418	n417-2	+	LG09	510186	510207	Cis-duplication	0.0970572
47	novel0451	n370-3	-	LG09	4689625	4689646	Cis-duplication	-0.540698
49	novel0454	n431-2	-	LG09	11277292	11277312	Cis-duplication	0.21623
51	novel0460	n436-3	-	LG09	16438869	16438891	Cis-duplication	0.257619
52	novel0461	n436-4	-	LG09	16454846	16454868	Cis-duplication	0.0396414
52	novel0437	n436-2	+	LG09	16454885	16454907	Cis-duplication	-0.298715
55	novel0536	n511-2	-	LG11	12728595	12728617	Cis-duplication	0.444402
59	novel0580	n553-2	-	LG12	9098217	9098239	Cis-duplication	0.00220234
64	novel0588	n567-2	-	LG12	23050651	23050672	Cis-duplication	-0.16611
60	novel0554	n184-2	+	LG12	9620757	9620779	Trans-duplication	0.220532
61	novel0556	n556-1	+	LG12	9900359	9900382	Trans-duplication	0.849411
67	novel0649	n626-2	+	LG13	7533019	7533041	Cis-duplication	0.11878
70	novel0638	n378-3	-	LG13	22747167	22747190	Trans-duplication	-0.125703
72	novel0679	n655-2	-	LG14	4919238	4919260	Cis-duplication	-0.278527
73	novel0681	n680-2	-	LG14	6273217	6273239	Cis-duplication	-0.773301
75	novel0689	n669-2	-	LG14	20128436	20128458	Cis-duplication	-0.582709
76	novel0695	n673-2	-	LG14	27640865	27640885	Cis-duplication	0.00924766
72	novel0678	n133-2	-	LG14	4917185	4917207	Trans-duplication	-0.00404167
78	novel0733	n708-2	-	LG15	15981881	15981903	Cis-duplication	-0.212419
82	novel0746	n746-1	-	LG15	24148540	24148563	Cis-duplication	-0.0581437
80	novel0737	n714-2	-	LG15	19420935	19420957	Trans-duplication	-0.163166
80	novel0714	n714-1	+	LG15	19420937	19420958	Trans-duplication	0.0117526
85	novel0784	n765-2	+	LG16	12366912	12366933	Cis-duplication	0.436797
88	novel0779	n779-1	-	LG16	35545217	35545239	Cis-duplication	0.827791
84	novel0757	n378-4	-	LG16	309900	309923	Trans-duplication	0.865382
84	novel0758	n409-2	-	LG16	310015	310039	Trans-duplication	0.829623
89	novel0845	n807-2	-	LG17	515503	515525	Cis-duplication	0.911062
90	novel0812	n811-2	+	LG17	8409076	8409097	Cis-duplication	0.911062
95	novel0865	n825-2	-	LG17	26375956	26375978	Cis-duplication	0.911062
98	novel0879	n841-2	-	LG17	42034421	42034443	Cis-duplication	0.911062
99	novel0843	n843-1	+	LG17	42489653	42489675	Cis-duplication	0.911062
100	novel0881	n133-3	-	LG17	43415072	43415094	Cis-duplication	0.911062
104	sCY.novel_78	sCY.n36-2	-	LG18	12106637	12106658	Cis-duplication	0.911062
106	novel0925	n898-2	-	LG18	17033214	17033235	Cis-duplication	0.911062
107	novel0927	n899-2	-	LG18	17529941	17529962	Cis-duplication	0.911062
108	novel0930	n901-2	-	LG18	20283183	20283205	Cis-duplication	1
110	novel0931	n907-2	-	LG18	23897470	23897493	Cis-duplication	1
111	novel0938	n912-2	-	LG18	32023013	32023036	Cis-duplication	1
112	novel0973	n270-4	-	LG19	15330066	15330088	Cis-duplication	1
113	novel0974	n951-2	-	LG19	15526537	15526559	Cis-duplication	1
114	novel0977	n953-2	-	LG19	17605792	17605814	Cis-duplication	1
116	novel1006	n991-2	-	LG20	5724170	5724191	Cis-duplication	0.996356
119	novel1017	n999-2	-	LG20	16141438	16141457	Cis-duplication	0.996356
121	novel1026	n1004-2	-	LG20	24996440	24996462	Cis-duplication	1
122	novel1038	n1037-2	+	LG21	12422567	12422592	Cis-duplication	1
127	novel1072	n384-5	-	LG21	23857872	23857894	Cis-duplication	1
127	novel1073	n384-6	-	LG21	23858213	23858235	Cis-duplication	1
128	novel1074	n384-7	-	LG21	23876127	23876149	Cis-duplication	1
128	novel1075	n384-8	-	LG21	23876468	23876490	Cis-duplication	1
129	novel1076	n384-9	-	LG21	24224780	24224802	Cis-duplication	1
129	novel1077	n384-10	-	LG21	24225121	24225143	Cis-duplication	1
130	novel1078	n384-11	-	LG21	24244431	24244453	Cis-duplication	1
130	novel1079	n384-12	-	LG21	24244772	24244794	Cis-duplication	1
131	novel1080	n384-13	-	LG21	24306832	24306854	Cis-duplication	1
131	novel1081	n384-14	-	LG21	24307173	24307195	Cis-duplication	-0.421029
132	novel1082	n384-15	-	LG21	24329606	24329628	Cis-duplication	-0.24384
132	novel1083	n384-16	-	LG21	24336610	24336632	Cis-duplication	0.317654
133	novel1084	n384-17	-	LG21	24531076	24531098	Cis-duplication	-0.201895
133	novel1085	n384-18	-	LG21	24532477	24532499	Cis-duplication	-0.433444
134	novel1086	n384-19	-	LG21	24548255	24548277	Cis-duplication	-0.0732253
134	novel1087	n384-20	-	LG21	24549656	24549678	Cis-duplication	0.212477
135	novel1089	n1088-2	-	LG21	24836127	24836151	Cis-duplication	0.146037
135	novel1090	n384-21	-	LG21	24839564	24839586	Cis-duplication	-0.485709
136	novel1091	n384-22	-	LG21	24852101	24852123	Cis-duplication	-0.462304
136	novel1092	n384-23	-	LG21	24855185	24855207	Cis-duplication	0.00625234
137	novel1094	n384-24	-	LG21	24923402	24923424	Cis-duplication	0.772978
137	novel1095	n384-25	-	LG21	24927596	24927618	Cis-duplication	0.582162
138	novel1099	n384-27	-	LG21	25022758	25022780	Cis-duplication	-0.514917
138	novel1100	n384-28	-	LG21	25025050	25025072	Cis-duplication	0.140267
139	novel1101	n384-29	-	LG21	25042604	25042626	Cis-duplication	0.0167384
139	novel1102	n384-30	-	LG21	25046806	25046828	Cis-duplication	-0.663767
139	novel1103	n384-31	-	LG21	25049606	25049628	Cis-duplication	0.488068
139	novel1104	n384-32	-	LG21	25051007	25051029	Cis-duplication	1
123	novel1060	n953-3	-	LG21	13215455	13215477	Trans-duplication	1
142	novel1165	n1132-2	+	LG22	12820366	12820388	Cis-duplication	1
144	novel1137	n1110-2	-	LG22	19840942	19840963	Cis-duplication	0.821977
148	novel1146	n1119-2	-	LG22	32408715	32408735	Cis-duplication	0.52245
140	novel1124	n133-4	-	LG22	135055	135077	Trans-duplication	-0.619769
140	novel1156	n655-3	+	LG22	137317	137339	Trans-duplication	0.271439
141	novel1129	n1129-1	-	LG22	7541725	7541745	Trans-duplication	-0.048271
141	novel1160	n1129-2	+	LG22	7541726	7541747	Trans-duplication	-0.35492
147	novel1142	n912-3	-	LG22	30140771	30140793	Trans-duplication	0.768387
151	novel1209	n1182-2	-	LG23	15019238	15019260	Cis-duplication	-0.60919
153	novel1218	n1193-2	-	LG23	26947485	26947506	Cis-duplication	-0.290924
155	novel1258	n1220-2	-	LG24	3065006	3065028	Cis-duplication	0.74253
160	novel1263	n1229-2	-	LG24	14743746	14743768	Cis-duplication	-0.324893
161	novel1268	n1266-2	-	LG24	16481521	16481543	Cis-duplication	0.639565
163	novel1273	n1234-2	-	LG24	20407426	20407448	Cis-duplication	-0.846933
165	novel1276	n1240-2	-	LG24	29959902	29959924	Cis-duplication	0.267028
169	novel1282	n714-3	-	LG24	40880664	40880686	Cis-duplication	-0.453611
169	novel1283	n714-4	-	LG24	40881013	40881034	Cis-duplication	-0.170338
169	sCY.novel_118	n1247-2	-	LG24	40882397	40882419	Cis-duplication	-0.173042

## Sheet: Table S5
Table S5 MiRNA evolution rate
miRNA	K (evolution rate)	Kp	Kf
novel0010	0.926708	0.267057	0.288178
novel0021	4.26012	15.8489	3.72029
novel0024	1.1505	2.98549	2.59496
novel0045	1.88961	0.140513	0.074361
novel0047	1.24558	0.163797	0.131503
novel0050	0.410744	0.113201	0.2756
novel0058	1.54435	0.311418	0.20165
novel0061	0.899075	0.259831	0.288998
novel0082	0.648206	0.189448	0.292265
novel0083	0.0606635	0.0475466	0.783776
novel0091	1.00013	0.327664	0.32762
novel0092	0.994331	0.401656	0.403946
novel0094	0.276465	0.173631	0.628039
novel0095	0.492646	3.60419	7.31598
novel0122	0.296743	0.0654976	0.220722
novel0127	0.270455	0.0970944	0.359004
novel0133	0.265967	0.106158	0.39914
novel0135	0.317215	1.80014	5.67483
novel0174	0.219807	0.25979	1.1819
novel0176	1.28496	0.166178	0.129325
novel0184	1.00155	0.0845379	0.0844072
novel0185	0.469065	0.103145	0.219895
novel0192	0.991518	0.175586	0.177088
novel0194	0.421169	0.244854	0.581368
novel0216	0.529508	0.392143	0.74058
novel0222	3.16147	1.04333	0.330014
novel0223	0.862282	0.301052	0.349134
novel0228	0.262242	0.182779	0.696987
novel0232	0.308577	0.0815168	0.26417
novel0262	1.35099	0.344433	0.254948
novel0263	0.353688	0.101827	0.287901
novel0266	1.00044	0.30243	0.302297
novel0269	2.95484	0.700966	0.237226
novel0270	0.998154	0.326529	0.327133
novel0281	0.416747	0.150904	0.3621
novel0285	0.81396	2.87874	3.53671
novel0287	0.458667	2.14561	4.67793
novel0300	0.201135	1.00739	5.00852
novel0301	0.622202	0.168919	0.271486
novel0303	0.757737	4.05768	5.355
novel0309	0.562587	2.81773	5.00852
novel0316	1.19289	0.409746	0.343489
novel0323	0.380295	1.48075	3.89369
novel0338	1.80836	0.354829	0.196216
novel0342	0.998509	0.3604	0.360938
novel0343	4.48189	0.569111	0.12698
novel0344	0.592666	0.250709	0.423019
novel0358	0.40323	0.956022	2.37091
novel0360	1.25745	0.521274	0.41455
novel0378	0.442523	0.0527603	0.119226
novel0392	0.938547	7.87818	8.39402
novel0393	0.630491	7.24466	11.4905
novel0397	0.650544	0.258813	0.397841
novel0404	1.18136	0.305571	0.25866
novel0409	0.338084	0.315495	0.933186
novel0414	0.524561	0.181312	0.345645
novel0452	0.727488	0.768918	1.05695
novel0456	0.431966	0.918381	2.12605
novel0462	0.357904	0.30084	0.840561
novel0464	0.617157	0.202841	0.32867
novel0473	0.390771	0.0688745	0.176253
novel0477	0.646161	3.30019	5.10738
novel0505	1.00089	0.01713	0.0171147
novel0543	0.319427	0.0935903	0.292994
novel0545	1.35712	0.199076	0.14669
novel0555	0.584156	0.11718	0.200597
novel0560	0.745487	0.115801	0.155336
novel0587	0.462552	1.79862	3.88847
novel0595	0.24615	1.23094	5.00077
novel0604	1.26107	1.20772	0.957692
novel0615	0.662137	2.51491	3.79817
novel0629	0.719471	0.261034	0.362814
novel0631	0.729554	0.214216	0.293626
novel0632	0.330904	0.115568	0.349249
novel0646	0.807224	0.336907	0.417365
novel0655	0.773386	0.12527	0.161976
novel0668	0.318677	0.474143	1.48785
novel0678	0.691334	1.36022	1.96753
novel0683	0.298455	1.55324	5.20427
novel0688	0.63746	2.86933	4.50119
novel0698	0.339734	0.0995242	0.292947
novel0699	0.640067	0.242246	0.37847
novel0713	0.478327	2.08316	4.3551
novel0735	0.996931	0.125065	0.12545
novel0741	0.211063	0.179005	0.848113
novel0742	0.58748	0.103638	0.176411
novel0743	0.385753	0.0743484	0.192736
novel0763	0.566332	0.333187	0.588324
novel0776	1.53524	0.0884737	0.0576286
novel0777	0.800598	0.0851884	0.106406
novel0779	0.23086	0.0924057	0.400267
novel0791	1.17026	2.06957	1.76847
novel0792	0.432748	1.95289	4.51277
novel0795	0.164276	0.56696	3.45126
novel0816	0.156558	0.0826726	0.528064
novel0818	1.26224	0.144207	0.114247
novel0826	1.15902	0.57763	0.498379
novel0828	0.483016	0.166131	0.343945
novel0829	0.654898	0.20653	0.315362
novel0830	0.998807	0.262785	0.263099
novel0835	1.34526	4.26174	3.16797
novel0843	0.187642	0.676053	3.60289
novel0846	0.429489	1.02982	2.39778
novel0857	0.787535	0.182975	0.232339
novel0870	0.759439	0.237298	0.312465
novel0874	0.572986	0.26117	0.455805
novel0881	0.68687	0.113076	0.164625
novel0895	0.40334	2.57473	6.38352
novel0910	0.454726	0.16688	0.36699
novel0912	1.01426	0.203532	0.200671
novel0920	0.473996	0.161398	0.340505
novel0941	1.10787	2.40405	2.16997
novel0950	0.722046	0.442502	0.612845
novel0953	0.196663	0.370149	1.88215
novel0955	0.215767	0.238705	1.10631
novel0959	5.8928	1.22608	0.208064
novel0983	0.200744	0.152279	0.758572
novel1010	2.56947	0.427446	0.166356
novel1016	9.98656	1.27788	0.12796
novel1018	0.304241	0.226732	0.745239
novel1024	1.25785	0.121376	0.0964948
novel1041	0.466579	0.718872	1.54073
novel1059	0.903304	3.64794	4.03844
novel1060	0.998787	0.130078	0.130236
novel1061	0.566374	0.0917418	0.161981
novel1066	0.383919	0.0703105	0.183139
novel1125	0.842431	2.60231	3.08905
novel1129	0.788503	0.184117	0.233502
novel1130	0.682089	0.216182	0.316941
novel1153	0.385881	0.0557151	0.144384
novel1160	1.03113	3.43239	3.32876
novel1167	0.116457	0.201789	1.73274
novel1178	1.35773	0.133146	0.0980654
novel1185	0.111332	0.0372757	0.334815
novel1191	0.334397	1.01137	3.02446
novel1206	0.645599	0.169376	0.262355
novel1217	1.40019	0.274764	0.196233
novel1228	0.329573	1.09249	3.31487
novel1241	0.654137	0.0612442	0.0936259
novel1242	0.497277	0.1663	0.334421
novel1246	0.701428	0.109554	0.156187
novel1249	0.277316	0.0916257	0.330402
novel1262	0.807313	0.149105	0.184693
novel1275	1.00267	3.5837	3.57416
novel1282	0.265873	0.780518	2.93568
let7a	0.046965	0.152545	3.24806
let7b	0.404026	0.0672174	0.166369
let7c	0.473906	0.153739	0.324408
let7g	0.438522	1.12609	2.56792
let7i	0.350441	2.8465	8.12262
let7j	0.531546	0.286772	0.539506
miR-101a	0.694049	0.156556	0.225569
miR-126a-3p	0.123728	0.505881	4.08867
miR-126a-5p	0.226715	0.505881	2.23135
miR-126b-3p	0.475141	0.639987	1.34694
miR-126b-5p	0.275505	0.639987	2.32296
miR-130a	0.345774	1.97527	5.71261
miR-142-3p	0.384948	1.02954	2.67449
miR-142-5p	0.984919	2.41179	2.44872
miR-142a-5p	0.190894	0.0997738	0.522667
miR-142b-5p	0.608158	1.34035	2.20395
miR-146b	0.178034	0.196063	1.10127
miR-15b	0.17843	0.119203	0.668066
miR-181a	0.102697	0.165979	1.6162
miR-181a-3p	0.0502803	0.0406257	0.807985
miR-181a-5p	0.80983	1.57384	1.94342
miR-181c	0.31879	0.104769	0.328646
miR-192	0.545527	0.254644	0.466785
miR-193b	0.326496	0.121411	0.371861
miR-196a	0.664159	0.346095	0.521103
miR-200b	0.183588	0.353257	1.92418
miR-202-3p	0.597503	0.0706518	0.118245
miR-202-5p	0.253509	0.0706518	0.278695
miR-23b	0.0753563	0.105954	1.40604
miR-301b	0.0987204	0.086642	0.87765
miR-301c	0.590212	0.0933639	0.158187
miR-30e-3p	0.508533	0.192433	0.378408
miR-30e-5p	0.238999	0.192433	0.805162
miR-454a	0.457304	1.95842	4.28253
miR-454b	0.36135	0.098623	0.272929
miR-223	0.329154	2.17962	6.62189
miR-23a	0.0527297	0.0805663	1.52791
miR-29b	1.72645	2.98956	1.73162
miR-34a	0.122029	0.172151	1.41074
miR-375	0.786289	3.73636	4.75189
miR-731	0.407288	0.175794	0.431621
miR-34	0.202191	0.170074	0.841154
miR-7b	0.338778	1.89664	5.59847
miR-212	0.675042	0.0831037	0.123109

## Sheet: Table S6
Table S6 The colinearity blocks of protein between grass carp and zebrafish.
Blocks	Blocks of zebrafish	Blocks of grass carp	E value
## Alignment 0: score=472.0 e_value=1.8e-21 N=10 1&LG02 plus
0- 0:	ENSDART00000142244	Cide__001749-RA	2e-175
0- 1:	ENSDART00000108838	Cide__001750-RA	0
0- 2:	ENSDART00000137909	Cide__001751-RA	2e-33
0- 3:	ENSDART00000019936	Cide__001752-RA	4e-123
0- 4:	ENSDART00000064194	Cide__001756-RA	1e-96
0- 5:	ENSDART00000089358	Cide__001757-RA	4e-11
0- 6:	ENSDART00000019573	Cide__001758-RA	0
0- 7:	ENSDART00000021878	Cide__001763-RA	4e-150
0- 8:	ENSDART00000037576	Cide__001765-RA	1e-146
0- 9:	ENSDART00000091924	Cide__001772-RA	8e-17
## Alignment 1: score=409.0 e_value=2.6e-17 N=9 1&LG02 minus
1- 0:	ENSDART00000159655	Cide__000883-RA	6e-81
1- 1:	ENSDART00000091508	Cide__000861-RA	2e-91
1- 2:	ENSDART00000136654	Cide__000860-RA	5e-109
1- 3:	ENSDART00000160440	Cide__000857-RA	0
1- 4:	ENSDART00000143547	Cide__000853-RA	0
1- 5:	ENSDART00000021504	Cide__000846-RA	0
1- 6:	ENSDART00000152367	Cide__000840-RA	0
1- 7:	ENSDART00000054987	Cide__000837-RA	0
1- 8:	ENSDART00000054989	Cide__000834-RA	0
## Alignment 2: score=519.0 e_value=2e-31 N=12 1&LG05 plus
2- 0:	ENSDART00000054066	Cide__022355-RA	3e-11
2- 1:	ENSDART00000085370	Cide__022377-RA	7e-111
2- 2:	ENSDART00000087115	Cide__022382-RA	3e-111
2- 3:	ENSDART00000007770	Cide__022393-RA	3e-15
2- 4:	ENSDART00000075286	Cide__022395-RA	0
2- 5:	ENSDART00000057885	Cide__022396-RA	6e-115
2- 6:	ENSDART00000044214	Cide__022398-RA	1e-85
2- 7:	ENSDART00000112333	Cide__022401-RA	0
2- 8:	ENSDART00000065125	Cide__022402-RA	0
2- 9:	ENSDART00000075260	Cide__022403-RA	0
2- 10:	ENSDART00000113486	Cide__022428-RA	1e-16
2- 11:	ENSDART00000102184	Cide__022446-RA	8e-11
## Alignment 3: score=268.0 e_value=3.7e-09 N=6 1&LG05 minus
3- 0:	ENSDART00000148285	Cide__022884-RA	2e-19
3- 1:	ENSDART00000137172	Cide__022881-RA	4e-127
3- 2:	ENSDART00000074294	Cide__022878-RA	0
3- 3:	ENSDART00000152719	Cide__022876-RA	5e-93
3- 4:	ENSDART00000028018	Cide__022865-RA	3e-28
3- 5:	ENSDART00000152789	Cide__022862-RA	4e-45
## Alignment 4: score=252.0 e_value=1.7e-10 N=7 1&LG05 minus
4- 0:	ENSDART00000134399	Cide__022345-RA	5e-11
4- 1:	ENSDART00000020412	Cide__022338-RA	0
4- 2:	ENSDART00000163939	Cide__022326-RA	5e-25
4- 3:	ENSDART00000063938	Cide__022311-RA	6e-21
4- 4:	ENSDART00000023757	Cide__022289-RA	1e-41
4- 5:	ENSDART00000003278	Cide__022276-RA	1e-15
4- 6:	ENSDART00000190755	Cide__022270-RA	5e-18
## Alignment 5: score=253.0 e_value=1.6e-13 N=8 1&LG07 minus
5- 0:	ENSDART00000159655	Cide__015744-RA	5e-22
5- 1:	ENSDART00000143547	Cide__015725-RA	2e-32
5- 2:	ENSDART00000006211	Cide__015723-RA	5e-19
5- 3:	ENSDART00000111131	Cide__015701-RA	1e-15
5- 4:	ENSDART00000043881	Cide__015687-RA	1e-43
5- 5:	ENSDART00000141238	Cide__015671-RA	1e-36
5- 6:	ENSDART00000103399	Cide__015645-RA	1e-20
5- 7:	ENSDART00000044896	Cide__015627-RA	1e-19
## Alignment 6: score=2896.0 e_value=8.8e-242 N=59 1&LG08 plus
6- 0:	ENSDART00000014727	Cide__009154-RA	0
6- 1:	ENSDART00000179983	Cide__009155-RA	0
6- 2:	ENSDART00000133572	Cide__009157-RA	4e-13
6- 3:	ENSDART00000132366	Cide__009159-RA	2e-70
6- 4:	ENSDART00000110390	Cide__009160-RA	0
6- 5:	ENSDART00000173024	Cide__009161-RA	3e-70
6- 6:	ENSDART00000145486	Cide__009162-RA	1e-81
6- 7:	ENSDART00000143664	Cide__009163-RA	0
6- 8:	ENSDART00000149155	Cide__009168-RA	0
6- 9:	ENSDART00000181757	Cide__009169-RA	0
6- 10:	ENSDART00000186881	Cide__009170-RA	9e-26
6- 11:	ENSDART00000042158	Cide__009171-RA	3e-159
6- 12:	ENSDART00000141144	Cide__009172-RA	1e-35
6- 13:	ENSDART00000146101	Cide__009173-RA	0
6- 14:	ENSDART00000143363	Cide__009174-RA	0
6- 15:	ENSDART00000101410	Cide__009175-RA	5e-178
6- 16:	ENSDART00000132555	Cide__009176-RA	0
6- 17:	ENSDART00000180413	Cide__009177-RA	0
6- 18:	ENSDART00000140890	Cide__009178-RA	1e-140
6- 19:	ENSDART00000033669	Cide__009179-RA	0
6- 20:	ENSDART00000074689	Cide__009180-RA	0
6- 21:	ENSDART00000108528	Cide__009181-RA	0
6- 22:	ENSDART00000010894	Cide__009183-RA	0
6- 23:	ENSDART00000150029	Cide__009185-RA	0
6- 24:	ENSDART00000042064	Cide__009186-RA	0
6- 25:	ENSDART00000114083	Cide__009189-RA	6e-19
6- 26:	ENSDART00000053240	Cide__009191-RA	0
6- 27:	ENSDART00000148893	Cide__009192-RA	0
6- 28:	ENSDART00000189537	Cide__009193-RA	0
6- 29:	ENSDART00000053221	Cide__009194-RA	5e-100
6- 30:	ENSDART00000134450	Cide__009195-RA	4e-142
6- 31:	ENSDART00000074519	Cide__009196-RA	0
6- 32:	ENSDART00000074514	Cide__009197-RA	1e-114
6- 33:	ENSDART00000142406	Cide__009200-RA	2e-94
6- 34:	ENSDART00000115081	Cide__009201-RA	0
6- 35:	ENSDART00000142560	Cide__009202-RA	2e-57
6- 36:	ENSDART00000132843	Cide__009204-RA	1e-51
6- 37:	ENSDART00000130607	Cide__009206-RA	0
6- 38:	ENSDART00000150507	Cide__009207-RA	1e-100
6- 39:	ENSDART00000132378	Cide__009208-RA	0
6- 40:	ENSDART00000036783	Cide__009209-RA	0
6- 41:	ENSDART00000053157	Cide__009210-RA	0
6- 42:	ENSDART00000167051	Cide__009211-RA	0
6- 43:	ENSDART00000074450	Cide__009212-RA	0
6- 44:	ENSDART00000053284	Cide__009213-RA	0
6- 45:	ENSDART00000101104	Cide__009214-RA	0
6- 46:	ENSDART00000015046	Cide__009217-RA	0
6- 47:	ENSDART00000114746	Cide__009218-RA	8e-176
6- 48:	ENSDART00000027624	Cide__009219-RA	3e-159
6- 49:	ENSDART00000153746	Cide__009221-RA	5e-52
6- 50:	ENSDART00000101079	Cide__009225-RA	2e-136
6- 51:	ENSDART00000101066	Cide__009227-RA	6e-151
6- 52:	ENSDART00000171182	Cide__009228-RA	3e-120
6- 53:	ENSDART00000189744	Cide__009229-RA	5e-159
6- 54:	ENSDART00000150254	Cide__009235-RA	3e-53
6- 55:	ENSDART00000111598	Cide__009236-RA	1e-11
6- 56:	ENSDART00000150386	Cide__009238-RA	5e-49
6- 57:	ENSDART00000015007	Cide__009251-RA	1e-13
6- 58:	ENSDART00000137357	Cide__009263-RA	5e-14
## Alignment 7: score=2651.0 e_value=5.1e-224 N=54 1&LG08 plus
7- 0:	ENSDART00000114230	Cide__009253-RA	5e-46
7- 1:	ENSDART00000139175	Cide__009255-RA	4e-22
7- 2:	ENSDART00000111367	Cide__009259-RA	0
7- 3:	ENSDART00000145789	Cide__009262-RA	0
7- 4:	ENSDART00000053681	Cide__009263-RA	6e-34
7- 5:	ENSDART00000053685	Cide__009264-RA	0
7- 6:	ENSDART00000185887	Cide__009265-RA	0
7- 7:	ENSDART00000014678	Cide__009266-RA	8e-35
7- 8:	ENSDART00000101306	Cide__009269-RA	1e-118
7- 9:	ENSDART00000133917	Cide__009270-RA	0
7- 10:	ENSDART00000074609	Cide__009276-RA	0
7- 11:	ENSDART00000074604	Cide__009277-RA	4e-79
7- 12:	ENSDART00000074600	Cide__009278-RA	0
7- 13:	ENSDART00000145044	Cide__009280-RA	2e-96
7- 14:	ENSDART00000048225	Cide__009282-RA	0
7- 15:	ENSDART00000132089	Cide__009283-RA	3e-55
7- 16:	ENSDART00000113673	Cide__009284-RA	2e-16
7- 17:	ENSDART00000191914	Cide__009285-RA	4e-26
7- 18:	ENSDART00000121605	Cide__009286-RA	3e-54
7- 19:	ENSDART00000137646	Cide__009287-RA	3e-58
7- 20:	ENSDART00000148883	Cide__009289-RA	2e-148
7- 21:	ENSDART00000108821	Cide__009290-RA	8e-89
7- 22:	ENSDART00000134932	Cide__009291-RA	0
7- 23:	ENSDART00000148932	Cide__009292-RA	4e-145
7- 24:	ENSDART00000124873	Cide__009293-RA	1e-104
7- 25:	ENSDART00000166912	Cide__009294-RA	0
7- 26:	ENSDART00000160542	Cide__009300-RA	9e-141
7- 27:	ENSDART00000083213	Cide__009301-RA	1e-154
7- 28:	ENSDART00000179560	Cide__009302-RA	0
7- 29:	ENSDART00000100321	Cide__009304-RA	2e-52
7- 30:	ENSDART00000110148	Cide__009306-RA	8e-106
7- 31:	ENSDART00000181744	Cide__009308-RA	0
7- 32:	ENSDART00000147702	Cide__009309-RA	0
7- 33:	ENSDART00000009858	Cide__009311-RA	3e-175
7- 34:	ENSDART00000137980	Cide__009312-RA	1e-137
7- 35:	ENSDART00000081835	Cide__009313-RA	0
7- 36:	ENSDART00000193926	Cide__009314-RA	0
7- 37:	ENSDART00000139036	Cide__009315-RA	4e-69
7- 38:	ENSDART00000131296	Cide__009316-RA	0
7- 39:	ENSDART00000133926	Cide__009317-RA	0
7- 40:	ENSDART00000073717	Cide__009318-RA	4e-79
7- 41:	ENSDART00000144511	Cide__009320-RA	3e-17
7- 42:	ENSDART00000073712	Cide__009322-RA	5e-151
7- 43:	ENSDART00000139044	Cide__009323-RA	1e-178
7- 44:	ENSDART00000059227	Cide__009324-RA	6e-107
7- 45:	ENSDART00000162200	Cide__009325-RA	1e-170
7- 46:	ENSDART00000162779	Cide__009326-RA	0
7- 47:	ENSDART00000145354	Cide__009327-RA	0
7- 48:	ENSDART00000134635	Cide__009330-RA	2e-129
7- 49:	ENSDART00000147527	Cide__009331-RA	5e-81
7- 50:	ENSDART00000097500	Cide__009332-RA	1e-77
7- 51:	ENSDART00000141145	Cide__009333-RA	3e-30
7- 52:	ENSDART00000067621	Cide__009334-RA	2e-174
7- 53:	ENSDART00000172357	Cide__009337-RA	1e-70
## Alignment 8: score=1991.0 e_value=6.7e-162 N=41 1&LG08 plus
8- 0:	ENSDART00000152442	Cide__010077-RA	1e-59
8- 1:	ENSDART00000110331	Cide__010078-RA	0
8- 2:	ENSDART00000008332	Cide__010079-RA	0
8- 3:	ENSDART00000041936	Cide__010080-RA	2e-179
8- 4:	ENSDART00000058877	Cide__010086-RA	4e-72
8- 5:	ENSDART00000058876	Cide__010088-RA	0
8- 6:	ENSDART00000142944	Cide__010089-RA	4e-172
8- 7:	ENSDART00000055779	Cide__010091-RA	4e-68
8- 8:	ENSDART00000126093	Cide__010094-RA	6e-27
8- 9:	ENSDART00000157572	Cide__010099-RA	7e-21
8- 10:	ENSDART00000163793	Cide__010109-RA	2e-162
8- 11:	ENSDART00000189676	Cide__010113-RA	8e-171
8- 12:	ENSDART00000040204	Cide__010115-RA	0
8- 13:	ENSDART00000055047	Cide__010116-RA	0
8- 14:	ENSDART00000114035	Cide__010117-RA	3e-175
8- 15:	ENSDART00000022307	Cide__010118-RA	0
8- 16:	ENSDART00000103755	Cide__010119-RA	0
8- 17:	ENSDART00000109756	Cide__010120-RA	2e-97
8- 18:	ENSDART00000150863	Cide__010121-RA	4e-77
8- 19:	ENSDART00000168117	Cide__010127-RA	3e-43
8- 20:	ENSDART00000138891	Cide__010132-RA	6e-43
8- 21:	ENSDART00000092324	Cide__010134-RA	0
8- 22:	ENSDART00000188295	Cide__010136-RA	0
8- 23:	ENSDART00000126468	Cide__010137-RA	7e-156
8- 24:	ENSDART00000092277	Cide__010138-RA	1e-159
8- 25:	ENSDART00000141653	Cide__010140-RA	3e-164
8- 26:	ENSDART00000108816	Cide__010141-RA	0
8- 27:	ENSDART00000127329	Cide__010142-RA	0
8- 28:	ENSDART00000183870	Cide__010144-RA	9e-53
8- 29:	ENSDART00000166620	Cide__010145-RA	1e-164
8- 30:	ENSDART00000109356	Cide__010146-RA	3e-24
8- 31:	ENSDART00000147638	Cide__010154-RA	4e-143
8- 32:	ENSDART00000092118	Cide__010156-RA	0
8- 33:	ENSDART00000016139	Cide__010162-RA	0
8- 34:	ENSDART00000015732	Cide__010163-RA	2e-98
8- 35:	ENSDART00000146682	Cide__010164-RA	9e-48
8- 36:	ENSDART00000103588	Cide__010165-RA	0
8- 37:	ENSDART00000085203	Cide__010168-RA	3e-118
8- 38:	ENSDART00000013264	Cide__010169-RA	1e-103
8- 39:	ENSDART00000190070	Cide__010170-RA	7e-170
8- 40:	ENSDART00000177068	Cide__010173-RA	6e-32
## Alignment 9: score=586.0 e_value=4.1e-34 N=12 1&LG08 plus
9- 0:	ENSDART00000137179	Cide__009108-RA	2e-115
9- 1:	ENSDART00000008468	Cide__009110-RA	3e-171
9- 2:	ENSDART00000144349	Cide__009111-RA	1e-21
9- 3:	ENSDART00000074317	Cide__009112-RA	0
9- 4:	ENSDART00000015007	Cide__009113-RA	0
9- 5:	ENSDART00000124833	Cide__009115-RA	0
9- 6:	ENSDART00000137357	Cide__009116-RA	4e-107
9- 7:	ENSDART00000187294	Cide__009117-RA	3e-160
9- 8:	ENSDART00000052998	Cide__009118-RA	0
9- 9:	ENSDART00000143474	Cide__009119-RA	8e-125
9- 10:	ENSDART00000113315	Cide__009120-RA	0
9- 11:	ENSDART00000158988	Cide__009133-RA	0
## Alignment 10: score=296.0 e_value=4.6e-08 N=6 1&LG08 plus
10- 0:	ENSDART00000111256	Cide__009024-RA	2e-51
10- 1:	ENSDART00000083836	Cide__009027-RA	1e-117
10- 2:	ENSDART00000124682	Cide__009028-RA	0
10- 3:	ENSDART00000074231	Cide__009029-RA	1e-121
10- 4:	ENSDART00000052907	Cide__009030-RA	2e-153
10- 5:	ENSDART00000003278	Cide__009031-RA	3e-85
## Alignment 11: score=274.0 e_value=2.8e-12 N=6 1&LG08 plus
11- 0:	ENSDART00000004062	Cide__010214-RA	2e-51
11- 1:	ENSDART00000166786	Cide__010215-RA	0
11- 2:	ENSDART00000160564	Cide__010217-RA	7e-35
11- 3:	ENSDART00000165894	Cide__010218-RA	0
11- 4:	ENSDART00000184660	Cide__010229-RA	1e-40
11- 5:	ENSDART00000041936	Cide__010232-RA	7e-14
## Alignment 12: score=265.0 e_value=9e-14 N=7 1&LG08 plus
12- 0:	ENSDART00000192429	Cide__008578-RA	4e-38
12- 1:	ENSDART00000146545	Cide__008588-RA	5e-11
12- 2:	ENSDART00000152597	Cide__008607-RA	6e-11
12- 3:	ENSDART00000152469	Cide__008608-RA	5e-43
12- 4:	ENSDART00000152507	Cide__008610-RA	1e-18
12- 5:	ENSDART00000128873	Cide__008612-RA	2e-14
12- 6:	ENSDART00000147324	Cide__008636-RA	5e-53
## Alignment 13: score=19617.0 e_value=0 N=400 1&LG08 minus
13- 0:	ENSDART00000146090	Cide__010071-RA	2e-133
13- 1:	ENSDART00000161938	Cide__010069-RA	0
13- 2:	ENSDART00000091508	Cide__010067-RA	0
13- 3:	ENSDART00000136654	Cide__010065-RA	4e-135
13- 4:	ENSDART00000160440	Cide__010061-RA	0
13- 5:	ENSDART00000121823	Cide__010060-RA	7e-135
13- 6:	ENSDART00000143547	Cide__010057-RA	2e-165
13- 7:	ENSDART00000091683	Cide__010056-RA	0
13- 8:	ENSDART00000103626	Cide__010055-RA	0
13- 9:	ENSDART00000021504	Cide__010054-RA	0
13- 10:	ENSDART00000054981	Cide__010053-RA	0
13- 11:	ENSDART00000114613	Cide__010052-RA	0
13- 12:	ENSDART00000152367	Cide__010051-RA	0
13- 13:	ENSDART00000103644	Cide__010048-RA	0
13- 14:	ENSDART00000054987	Cide__010047-RA	0
13- 15:	ENSDART00000054989	Cide__010046-RA	0
13- 16:	ENSDART00000152153	Cide__010045-RA	0
13- 17:	ENSDART00000025604	Cide__010044-RA	4e-124
13- 18:	ENSDART00000137900	Cide__010043-RA	0
13- 19:	ENSDART00000188035	Cide__010042-RA	1e-113
13- 20:	ENSDART00000122568	Cide__010041-RA	0
13- 21:	ENSDART00000006211	Cide__010039-RA	0
13- 22:	ENSDART00000184194	Cide__010038-RA	4e-31
13- 23:	ENSDART00000146303	Cide__010037-RA	0
13- 24:	ENSDART00000163624	Cide__010036-RA	0
13- 25:	ENSDART00000081337	Cide__010035-RA	3e-92
13- 26:	ENSDART00000113013	Cide__010034-RA	1e-71
13- 27:	ENSDART00000046507	Cide__010033-RA	1e-146
13- 28:	ENSDART00000081343	Cide__010032-RA	0
13- 29:	ENSDART00000143587	Cide__010030-RA	3e-144
13- 30:	ENSDART00000092058	Cide__010029-RA	0
13- 31:	ENSDART00000166515	Cide__010028-RA	5e-133
13- 32:	ENSDART00000055011	Cide__010027-RA	0
13- 33:	ENSDART00000146065	Cide__010026-RA	0
13- 34:	ENSDART00000055009	Cide__010025-RA	0
13- 35:	ENSDART00000137821	Cide__010024-RA	0
13- 36:	ENSDART00000110790	Cide__010023-RA	0
13- 37:	ENSDART00000164079	Cide__010022-RA	4e-39
13- 38:	ENSDART00000147904	Cide__010019-RA	0
13- 39:	ENSDART00000054848	Cide__010018-RA	1e-176
13- 40:	ENSDART00000054843	Cide__010017-RA	0
13- 41:	ENSDART00000135702	Cide__010016-RA	8e-154
13- 42:	ENSDART00000138726	Cide__010015-RA	0
13- 43:	ENSDART00000005895	Cide__010013-RA	0
13- 44:	ENSDART00000132607	Cide__010010-RA	2e-33
13- 45:	ENSDART00000144565	Cide__010009-RA	3e-103
13- 46:	ENSDART00000125358	Cide__010006-RA	2e-106
13- 47:	ENSDART00000011701	Cide__010004-RA	5e-43
13- 48:	ENSDART00000190194	Cide__010003-RA	0
13- 49:	ENSDART00000080576	Cide__010001-RA	4e-67
13- 50:	ENSDART00000187740	Cide__010000-RA	0
13- 51:	ENSDART00000152424	Cide__009999-RA	0
13- 52:	ENSDART00000152562	Cide__009998-RA	2e-106
13- 53:	ENSDART00000043881	Cide__009997-RA	3e-47
13- 54:	ENSDART00000029774	Cide__009996-RA	2e-31
13- 55:	ENSDART00000152565	Cide__009995-RA	7e-172
13- 56:	ENSDART00000046283	Cide__009992-RA	3e-157
13- 57:	ENSDART00000040116	Cide__009991-RA	2e-122
13- 58:	ENSDART00000186876	Cide__009989-RA	0
13- 59:	ENSDART00000103550	Cide__009987-RA	9e-58
13- 60:	ENSDART00000164541	Cide__009986-RA	3e-61
13- 61:	ENSDART00000054879	Cide__009985-RA	1e-93
13- 62:	ENSDART00000139387	Cide__009984-RA	0
13- 63:	ENSDART00000027050	Cide__009983-RA	0
13- 64:	ENSDART00000139749	Cide__009982-RA	0
13- 65:	ENSDART00000167452	Cide__009981-RA	4e-74
13- 66:	ENSDART00000102903	Cide__009980-RA	0
13- 67:	ENSDART00000147648	Cide__009979-RA	0
13- 68:	ENSDART00000109858	Cide__009978-RA	4e-59
13- 69:	ENSDART00000141238	Cide__009974-RA	1e-56
13- 70:	ENSDART00000054787	Cide__009966-RA	4e-49
13- 71:	ENSDART00000090689	Cide__009965-RA	0
13- 72:	ENSDART00000111041	Cide__009964-RA	0
13- 73:	ENSDART00000033361	Cide__009961-RA	0
13- 74:	ENSDART00000123431	Cide__009960-RA	7e-135
13- 75:	ENSDART00000166981	Cide__009959-RA	5e-140
13- 76:	ENSDART00000066638	Cide__009958-RA	0
13- 77:	ENSDART00000103399	Cide__009957-RA	2e-74
13- 78:	ENSDART00000080100	Cide__009956-RA	0
13- 79:	ENSDART00000137697	Cide__009955-RA	2e-136
13- 80:	ENSDART00000143628	Cide__009954-RA	1e-90
13- 81:	ENSDART00000055566	Cide__009952-RA	7e-134
13- 82:	ENSDART00000015251	Cide__009951-RA	0
13- 83:	ENSDART00000126020	Cide__009950-RA	1e-27
13- 84:	ENSDART00000166429	Cide__009949-RA	5e-151
13- 85:	ENSDART00000040307	Cide__009947-RA	0
13- 86:	ENSDART00000111485	Cide__009945-RA	1e-160
13- 87:	ENSDART00000164045	Cide__009943-RA	0
13- 88:	ENSDART00000067086	Cide__009942-RA	0
13- 89:	ENSDART00000067082	Cide__009941-RA	1e-137
13- 90:	ENSDART00000146067	Cide__009940-RA	0
13- 91:	ENSDART00000180121	Cide__009936-RA	0
13- 92:	ENSDART00000111026	Cide__009933-RA	0
13- 93:	ENSDART00000191046	Cide__009932-RA	0
13- 94:	ENSDART00000079716	Cide__009929-RA	0
13- 95:	ENSDART00000021693	Cide__009925-RA	0
13- 96:	ENSDART00000044896	Cide__009923-RA	0
13- 97:	ENSDART00000161996	Cide__009922-RA	1e-47
13- 98:	ENSDART00000079359	Cide__009921-RA	2e-29
13- 99:	ENSDART00000017679	Cide__009920-RA	0
13-100:	ENSDART00000090025	Cide__009919-RA	0
13-101:	ENSDART00000064468	Cide__009917-RA	0
13-102:	ENSDART00000046874	Cide__009916-RA	0
13-103:	ENSDART00000103346	Cide__009915-RA	0
13-104:	ENSDART00000030083	Cide__009914-RA	3e-23
13-105:	ENSDART00000184641	Cide__009913-RA	6e-33
13-106:	ENSDART00000024328	Cide__009912-RA	0
13-107:	ENSDART00000005067	Cide__009911-RA	0
13-108:	ENSDART00000114097	Cide__009910-RA	0
13-109:	ENSDART00000111475	Cide__009892-RA	0
13-110:	ENSDART00000189206	Cide__009891-RA	2e-174
13-111:	ENSDART00000109911	Cide__009890-RA	0
13-112:	ENSDART00000033018	Cide__009889-RA	0
13-113:	ENSDART00000109970	Cide__009888-RA	0
13-114:	ENSDART00000122503	Cide__009885-RA	4e-145
13-115:	ENSDART00000013024	Cide__009884-RA	4e-148
13-116:	ENSDART00000113266	Cide__009883-RA	0
13-117:	ENSDART00000078675	Cide__009882-RA	0
13-118:	ENSDART00000169081	Cide__009881-RA	0
13-119:	ENSDART00000048855	Cide__009878-RA	0
13-120:	ENSDART00000164899	Cide__009877-RA	0
13-121:	ENSDART00000040434	Cide__009876-RA	0
13-122:	ENSDART00000145068	Cide__009872-RA	0
13-123:	ENSDART00000005593	Cide__009871-RA	0
13-124:	ENSDART00000078889	Cide__009868-RA	3e-163
13-125:	ENSDART00000043484	Cide__009867-RA	0
13-126:	ENSDART00000142689	Cide__009866-RA	4e-101
13-127:	ENSDART00000030665	Cide__009865-RA	0
13-128:	ENSDART00000103236	Cide__009863-RA	6e-93
13-129:	ENSDART00000122670	Cide__009862-RA	0
13-130:	ENSDART00000018238	Cide__009861-RA	0
13-131:	ENSDART00000041215	Cide__009859-RA	9e-121
13-132:	ENSDART00000013021	Cide__009857-RA	0
13-133:	ENSDART00000089480	Cide__009856-RA	0
13-134:	ENSDART00000188234	Cide__009855-RA	5e-29
13-135:	ENSDART00000054674	Cide__009854-RA	2e-36
13-136:	ENSDART00000089442	Cide__009853-RA	0
13-137:	ENSDART00000142515	Cide__009852-RA	4e-82
13-138:	ENSDART00000082063	Cide__009851-RA	0
13-139:	ENSDART00000014916	Cide__009850-RA	6e-38
13-140:	ENSDART00000133194	Cide__009846-RA	4e-77
13-141:	ENSDART00000078610	Cide__009845-RA	4e-166
13-142:	ENSDART00000146410	Cide__009844-RA	2e-45
13-143:	ENSDART00000139241	Cide__009841-RA	6e-95
13-144:	ENSDART00000132379	Cide__009840-RA	0
13-145:	ENSDART00000141795	Cide__009839-RA	4e-57
13-146:	ENSDART00000002886	Cide__009837-RA	4e-101
13-147:	ENSDART00000114514	Cide__009835-RA	7e-20
13-148:	ENSDART00000129970	Cide__009833-RA	3e-155
13-149:	ENSDART00000078594	Cide__009832-RA	0
13-150:	ENSDART00000135552	Cide__009830-RA	0
13-151:	ENSDART00000089025	Cide__009829-RA	0
13-152:	ENSDART00000044030	Cide__009827-RA	0
13-153:	ENSDART00000103091	Cide__009826-RA	5e-166
13-154:	ENSDART00000103089	Cide__009825-RA	2e-122
13-155:	ENSDART00000109416	Cide__009824-RA	0
13-156:	ENSDART00000088949	Cide__009823-RA	0
13-157:	ENSDART00000141579	Cide__009822-RA	0
13-158:	ENSDART00000054574	Cide__009821-RA	1e-148
13-159:	ENSDART00000054575	Cide__009820-RA	7e-137
13-160:	ENSDART00000054581	Cide__009817-RA	0
13-161:	ENSDART00000005733	Cide__009816-RA	5e-94
13-162:	ENSDART00000138276	Cide__009815-RA	0
13-163:	ENSDART00000132958	Cide__009813-RA	0
13-164:	ENSDART00000111454	Cide__009811-RA	1e-48
13-165:	ENSDART00000158344	Cide__009808-RA	4e-76
13-166:	ENSDART00000102993	Cide__009805-RA	0
13-167:	ENSDART00000088653	Cide__009804-RA	0
13-168:	ENSDART00000146084	Cide__009802-RA	0
13-169:	ENSDART00000124770	Cide__009800-RA	0
13-170:	ENSDART00000166479	Cide__009799-RA	3e-143
13-171:	ENSDART00000078271	Cide__009796-RA	2e-43
13-172:	ENSDART00000078277	Cide__009795-RA	0
13-173:	ENSDART00000088545	Cide__009794-RA	0
13-174:	ENSDART00000141077	Cide__009793-RA	0
13-175:	ENSDART00000142109	Cide__009790-RA	5e-139
13-176:	ENSDART00000054442	Cide__009789-RA	7e-83
13-177:	ENSDART00000054440	Cide__009788-RA	0
13-178:	ENSDART00000102782	Cide__009787-RA	3e-56
13-179:	ENSDART00000102790	Cide__009785-RA	2e-49
13-180:	ENSDART00000182798	Cide__009784-RA	0
13-181:	ENSDART00000049572	Cide__009783-RA	0
13-182:	ENSDART00000006147	Cide__009782-RA	0
13-183:	ENSDART00000148327	Cide__009781-RA	0
13-184:	ENSDART00000132602	Cide__009779-RA	8e-65
13-185:	ENSDART00000047728	Cide__009777-RA	0
13-186:	ENSDART00000140553	Cide__009776-RA	5e-114
13-187:	ENSDART00000087729	Cide__009775-RA	0
13-188:	ENSDART00000054388	Cide__009772-RA	0
13-189:	ENSDART00000176849	Cide__009768-RA	8e-23
13-190:	ENSDART00000074678	Cide__009767-RA	1e-11
13-191:	ENSDART00000036797	Cide__009766-RA	4e-143
13-192:	ENSDART00000019698	Cide__009765-RA	0
13-193:	ENSDART00000128918	Cide__009764-RA	1e-71
13-194:	ENSDART00000168171	Cide__009763-RA	2e-142
13-195:	ENSDART00000017413	Cide__009762-RA	2e-175
13-196:	ENSDART00000134719	Cide__009761-RA	0
13-197:	ENSDART00000086867	Cide__009760-RA	0
13-198:	ENSDART00000043556	Cide__009759-RA	0
13-199:	ENSDART00000054386	Cide__009758-RA	6e-165
13-200:	ENSDART00000193925	Cide__009757-RA	1e-142
13-201:	ENSDART00000190858	Cide__009754-RA	4e-92
13-202:	ENSDART00000162827	Cide__009750-RA	0
13-203:	ENSDART00000143948	Cide__009749-RA	0
13-204:	ENSDART00000054340	Cide__009748-RA	7e-97
13-205:	ENSDART00000036448	Cide__009747-RA	0
13-206:	ENSDART00000139003	Cide__009745-RA	5e-150
13-207:	ENSDART00000159138	Cide__009744-RA	0
13-208:	ENSDART00000187503	Cide__009743-RA	0
13-209:	ENSDART00000102646	Cide__009742-RA	1e-131
13-210:	ENSDART00000189921	Cide__009740-RA	0
13-211:	ENSDART00000134576	Cide__009739-RA	0
13-212:	ENSDART00000145942	Cide__009738-RA	2e-80
13-213:	ENSDART00000133659	Cide__009737-RA	0
13-214:	ENSDART00000138852	Cide__009736-RA	0
13-215:	ENSDART00000188521	Cide__009732-RA	0
13-216:	ENSDART00000014608	Cide__009728-RA	0
13-217:	ENSDART00000051763	Cide__009722-RA	3e-178
13-218:	ENSDART00000184421	Cide__009721-RA	0
13-219:	ENSDART00000163140	Cide__009720-RA	0
13-220:	ENSDART00000102522	Cide__009719-RA	0
13-221:	ENSDART00000076519	Cide__009718-RA	1e-110
13-222:	ENSDART00000132355	Cide__009711-RA	3e-46
13-223:	ENSDART00000144711	Cide__009709-RA	2e-56
13-224:	ENSDART00000054265	Cide__009708-RA	1e-68
13-225:	ENSDART00000133208	Cide__009706-RA	0
13-226:	ENSDART00000050445	Cide__009705-RA	0
13-227:	ENSDART00000134470	Cide__009704-RA	0
13-228:	ENSDART00000141892	Cide__009703-RA	0
13-229:	ENSDART00000102498	Cide__009702-RA	0
13-230:	ENSDART00000135763	Cide__009701-RA	0
13-231:	ENSDART00000054235	Cide__009700-RA	0
13-232:	ENSDART00000054230	Cide__009699-RA	0
13-233:	ENSDART00000054228	Cide__009698-RA	1e-139
13-234:	ENSDART00000140172	Cide__009697-RA	6e-122
13-235:	ENSDART00000191571	Cide__009696-RA	2e-145
13-236:	ENSDART00000102455	Cide__009693-RA	1e-68
13-237:	ENSDART00000027973	Cide__009692-RA	6e-56
13-238:	ENSDART00000145012	Cide__009691-RA	0
13-239:	ENSDART00000146488	Cide__009690-RA	2e-157
13-240:	ENSDART00000193375	Cide__009689-RA	0
13-241:	ENSDART00000054202	Cide__009688-RA	4e-112
13-242:	ENSDART00000129259	Cide__009685-RA	0
13-243:	ENSDART00000059264	Cide__009682-RA	6e-74
13-244:	ENSDART00000054205	Cide__009681-RA	3e-58
13-245:	ENSDART00000102379	Cide__009680-RA	0
13-246:	ENSDART00000054208	Cide__009679-RA	8e-158
13-247:	ENSDART00000193973	Cide__009678-RA	2e-61
13-248:	ENSDART00000168594	Cide__009677-RA	0
13-249:	ENSDART00000113020	Cide__009676-RA	0
13-250:	ENSDART00000160183	Cide__009675-RA	0
13-251:	ENSDART00000112263	Cide__009673-RA	0
13-252:	ENSDART00000125690	Cide__009672-RA	6e-132
13-253:	ENSDART00000112329	Cide__009669-RA	1e-160
13-254:	ENSDART00000182040	Cide__009668-RA	0
13-255:	ENSDART00000102500	Cide__009667-RA	3e-97
13-256:	ENSDART00000152492	Cide__009665-RA	0
13-257:	ENSDART00000181997	Cide__009664-RA	0
13-258:	ENSDART00000152389	Cide__009663-RA	0
13-259:	ENSDART00000090611	Cide__009662-RA	0
13-260:	ENSDART00000161169	Cide__009650-RA	4e-97
13-261:	ENSDART00000102335	Cide__009638-RA	5e-134
13-262:	ENSDART00000180692	Cide__009636-RA	2e-127
13-263:	ENSDART00000187922	Cide__009632-RA	4e-119
13-264:	ENSDART00000166989	Cide__009625-RA	8e-69
13-265:	ENSDART00000148175	Cide__009623-RA	1e-105
13-266:	ENSDART00000075500	Cide__009602-RA	8e-120
13-267:	ENSDART00000110270	Cide__009597-RA	0
13-268:	ENSDART00000019770	Cide__009593-RA	0
13-269:	ENSDART00000075539	Cide__009589-RA	2e-82
13-270:	ENSDART00000133246	Cide__009587-RA	4e-137
13-271:	ENSDART00000053926	Cide__009585-RA	3e-110
13-272:	ENSDART00000113735	Cide__009582-RA	0
13-273:	ENSDART00000053924	Cide__009580-RA	0
13-274:	ENSDART00000085648	Cide__009579-RA	0
13-275:	ENSDART00000112106	Cide__009577-RA	5e-90
13-276:	ENSDART00000109224	Cide__009573-RA	4e-114
13-277:	ENSDART00000132063	Cide__009572-RA	2e-83
13-278:	ENSDART00000088290	Cide__009571-RA	0
13-279:	ENSDART00000049514	Cide__009569-RA	0
13-280:	ENSDART00000054059	Cide__009568-RA	0
13-281:	ENSDART00000054064	Cide__009567-RA	0
13-282:	ENSDART00000019743	Cide__009566-RA	0
13-283:	ENSDART00000054066	Cide__009565-RA	0
13-284:	ENSDART00000133905	Cide__009564-RA	0
13-285:	ENSDART00000086935	Cide__009563-RA	1e-80
13-286:	ENSDART00000143639	Cide__009558-RA	9e-98
13-287:	ENSDART00000125759	Cide__009556-RA	3e-41
13-288:	ENSDART00000033024	Cide__009555-RA	2e-167
13-289:	ENSDART00000164202	Cide__009554-RA	0
13-290:	ENSDART00000112778	Cide__009552-RA	0
13-291:	ENSDART00000018827	Cide__009550-RA	4e-125
13-292:	ENSDART00000152150	Cide__009549-RA	1e-43
13-293:	ENSDART00000085454	Cide__009547-RA	0
13-294:	ENSDART00000022841	Cide__009546-RA	0
13-295:	ENSDART00000008469	Cide__009545-RA	0
13-296:	ENSDART00000102210	Cide__009543-RA	0
13-297:	ENSDART00000132466	Cide__009542-RA	0
13-298:	ENSDART00000085370	Cide__009539-RA	2e-76
13-299:	ENSDART00000087115	Cide__009537-RA	0
13-300:	ENSDART00000146567	Cide__009536-RA	3e-103
13-301:	ENSDART00000007770	Cide__009535-RA	2e-180
13-302:	ENSDART00000075286	Cide__009534-RA	0
13-303:	ENSDART00000057885	Cide__009533-RA	7e-96
13-304:	ENSDART00000085309	Cide__009532-RA	6e-112
13-305:	ENSDART00000044214	Cide__009530-RA	0
13-306:	ENSDART00000057879	Cide__009529-RA	2e-160
13-307:	ENSDART00000112333	Cide__009526-RA	4e-137
13-308:	ENSDART00000065125	Cide__009524-RA	3e-36
13-309:	ENSDART00000075260	Cide__009523-RA	0
13-310:	ENSDART00000007522	Cide__009521-RA	0
13-311:	ENSDART00000146602	Cide__009520-RA	0
13-312:	ENSDART00000112639	Cide__009519-RA	3e-101
13-313:	ENSDART00000113818	Cide__009516-RA	0
13-314:	ENSDART00000136761	Cide__009513-RA	0
13-315:	ENSDART00000113486	Cide__009512-RA	0
13-316:	ENSDART00000178996	Cide__009510-RA	9e-140
13-317:	ENSDART00000136383	Cide__009508-RA	4e-20
13-318:	ENSDART00000018472	Cide__009504-RA	3e-150
13-319:	ENSDART00000075626	Cide__009503-RA	0
13-320:	ENSDART00000114384	Cide__009500-RA	0
13-321:	ENSDART00000102184	Cide__009499-RA	0
13-322:	ENSDART00000131664	Cide__009498-RA	0
13-323:	ENSDART00000146530	Cide__009494-RA	6e-105
13-324:	ENSDART00000191432	Cide__009493-RA	3e-90
13-325:	ENSDART00000147201	Cide__009491-RA	2e-137
13-326:	ENSDART00000075584	Cide__009490-RA	0
13-327:	ENSDART00000140515	Cide__009489-RA	0
13-328:	ENSDART00000180483	Cide__009485-RA	1e-46
13-329:	ENSDART00000157471	Cide__009484-RA	0
13-330:	ENSDART00000037986	Cide__009483-RA	0
13-331:	ENSDART00000102118	Cide__009482-RA	2e-158
13-332:	ENSDART00000186106	Cide__009481-RA	3e-21
13-333:	ENSDART00000113808	Cide__009479-RA	1e-73
13-334:	ENSDART00000192811	Cide__009478-RA	2e-66
13-335:	ENSDART00000109678	Cide__009470-RA	0
13-336:	ENSDART00000140724	Cide__009469-RA	0
13-337:	ENSDART00000142154	Cide__009468-RA	0
13-338:	ENSDART00000176451	Cide__009466-RA	2e-91
13-339:	ENSDART00000085051	Cide__009463-RA	6e-75
13-340:	ENSDART00000132118	Cide__009462-RA	5e-59
13-341:	ENSDART00000033566	Cide__009461-RA	0
13-342:	ENSDART00000085021	Cide__009457-RA	0
13-343:	ENSDART00000139636	Cide__009456-RA	0
13-344:	ENSDART00000182113	Cide__009452-RA	0
13-345:	ENSDART00000053773	Cide__009450-RA	2e-55
13-346:	ENSDART00000124112	Cide__009449-RA	0
13-347:	ENSDART00000111566	Cide__009444-RA	2e-52
13-348:	ENSDART00000167831	Cide__009443-RA	0
13-349:	ENSDART00000109314	Cide__009442-RA	0
13-350:	ENSDART00000172111	Cide__009437-RA	0
13-351:	ENSDART00000171340	Cide__009432-RA	0
13-352:	ENSDART00000113542	Cide__009431-RA	0
13-353:	ENSDART00000189756	Cide__009423-RA	2e-67
13-354:	ENSDART00000047159	Cide__009422-RA	1e-119
13-355:	ENSDART00000020409	Cide__009421-RA	3e-152
13-356:	ENSDART00000015323	Cide__009420-RA	0
13-357:	ENSDART00000075086	Cide__009419-RA	5e-146
13-358:	ENSDART00000018533	Cide__009418-RA	0
13-359:	ENSDART00000009777	Cide__009417-RA	9e-88
13-360:	ENSDART00000148404	Cide__009415-RA	4e-142
13-361:	ENSDART00000110824	Cide__009414-RA	0
13-362:	ENSDART00000075230	Cide__009413-RA	0
13-363:	ENSDART00000166864	Cide__009412-RA	1e-105
13-364:	ENSDART00000101489	Cide__009410-RA	6e-110
13-365:	ENSDART00000148701	Cide__009397-RA	0
13-366:	ENSDART00000053763	Cide__009396-RA	2e-134
13-367:	ENSDART00000131954	Cide__009395-RA	3e-12
13-368:	ENSDART00000183517	Cide__009394-RA	1e-141
13-369:	ENSDART00000139354	Cide__009392-RA	5e-70
13-370:	ENSDART00000160066	Cide__009390-RA	0
13-371:	ENSDART00000112150	Cide__009389-RA	2e-104
13-372:	ENSDART00000166251	Cide__009388-RA	0
13-373:	ENSDART00000165373	Cide__009387-RA	2e-76
13-374:	ENSDART00000101623	Cide__009386-RA	0
13-375:	ENSDART00000011727	Cide__009385-RA	0
13-376:	ENSDART00000136990	Cide__009383-RA	0
13-377:	ENSDART00000147317	Cide__009382-RA	6e-53
13-378:	ENSDART00000113954	Cide__009381-RA	9e-96
13-379:	ENSDART00000135647	Cide__009380-RA	0
13-380:	ENSDART00000101640	Cide__009375-RA	7e-122
13-381:	ENSDART00000146680	Cide__009373-RA	0
13-382:	ENSDART00000037553	Cide__009371-RA	0
13-383:	ENSDART00000045697	Cide__009370-RA	1e-72
13-384:	ENSDART00000136916	Cide__009363-RA	2e-136
13-385:	ENSDART00000144135	Cide__009360-RA	0
13-386:	ENSDART00000122059	Cide__009359-RA	3e-79
13-387:	ENSDART00000101671	Cide__009358-RA	0
13-388:	ENSDART00000168067	Cide__009357-RA	0
13-389:	ENSDART00000175582	Cide__009353-RA	0
13-390:	ENSDART00000193568	Cide__009352-RA	0
13-391:	ENSDART00000027463	Cide__009349-RA	1e-29
13-392:	ENSDART00000101562	Cide__009347-RA	0
13-393:	ENSDART00000145272	Cide__009346-RA	0
13-394:	ENSDART00000135369	Cide__009345-RA	0
13-395:	ENSDART00000022546	Cide__009343-RA	0
13-396:	ENSDART00000074777	Cide__009342-RA	0
13-397:	ENSDART00000148251	Cide__009341-RA	0
13-398:	ENSDART00000134626	Cide__009339-RA	0
13-399:	ENSDART00000114449	Cide__009338-RA	2e-97
## Alignment 14: score=6460.0 e_value=0 N=133 1&LG08 minus
14- 0:	ENSDART00000142957	Cide__009145-RA	8e-39
14- 1:	ENSDART00000134399	Cide__009143-RA	2e-65
14- 2:	ENSDART00000140824	Cide__009141-RA	0
14- 3:	ENSDART00000132405	Cide__009139-RA	7e-43
14- 4:	ENSDART00000050603	Cide__009138-RA	2e-176
14- 5:	ENSDART00000048281	Cide__009137-RA	0
14- 6:	ENSDART00000134661	Cide__009135-RA	6e-54
14- 7:	ENSDART00000125099	Cide__009131-RA	0
14- 8:	ENSDART00000084184	Cide__009130-RA	0
14- 9:	ENSDART00000114098	Cide__009129-RA	3e-42
14- 10:	ENSDART00000024984	Cide__009128-RA	0
14- 11:	ENSDART00000020412	Cide__009126-RA	0
14- 12:	ENSDART00000146892	Cide__009124-RA	0
14- 13:	ENSDART00000148285	Cide__009121-RA	3e-48
14- 14:	ENSDART00000111114	Cide__009120-RA	0
14- 15:	ENSDART00000080389	Cide__009100-RA	0
14- 16:	ENSDART00000163939	Cide__009099-RA	0
14- 17:	ENSDART00000137648	Cide__009098-RA	0
14- 18:	ENSDART00000006538	Cide__009096-RA	3e-156
14- 19:	ENSDART00000012842	Cide__009095-RA	0
14- 20:	ENSDART00000010449	Cide__009094-RA	3e-111
14- 21:	ENSDART00000035150	Cide__009092-RA	5e-47
14- 22:	ENSDART00000024743	Cide__009091-RA	2e-45
14- 23:	ENSDART00000006381	Cide__009090-RA	0
14- 24:	ENSDART00000064007	Cide__009089-RA	2e-136
14- 25:	ENSDART00000137172	Cide__009087-RA	0
14- 26:	ENSDART00000014970	Cide__009086-RA	0
14- 27:	ENSDART00000146612	Cide__009085-RA	0
14- 28:	ENSDART00000138878	Cide__009084-RA	2e-99
14- 29:	ENSDART00000164016	Cide__009083-RA	0
14- 30:	ENSDART00000063938	Cide__009081-RA	0
14- 31:	ENSDART00000152289	Cide__009080-RA	0
14- 32:	ENSDART00000074294	Cide__009078-RA	4e-180
14- 33:	ENSDART00000152719	Cide__009076-RA	2e-128
14- 34:	ENSDART00000028018	Cide__009073-RA	1e-12
14- 35:	ENSDART00000152789	Cide__009072-RA	0
14- 36:	ENSDART00000100869	Cide__009071-RA	7e-89
14- 37:	ENSDART00000130828	Cide__009070-RA	1e-106
14- 38:	ENSDART00000165117	Cide__009068-RA	2e-31
14- 39:	ENSDART00000113853	Cide__009067-RA	0
14- 40:	ENSDART00000190574	Cide__009065-RA	1e-172
14- 41:	ENSDART00000040397	Cide__009064-RA	8e-145
14- 42:	ENSDART00000122628	Cide__009063-RA	0
14- 43:	ENSDART00000052992	Cide__009061-RA	2e-120
14- 44:	ENSDART00000167139	Cide__009059-RA	2e-95
14- 45:	ENSDART00000149939	Cide__009058-RA	6e-179
14- 46:	ENSDART00000018817	Cide__009057-RA	2e-18
14- 47:	ENSDART00000007079	Cide__009056-RA	0
14- 48:	ENSDART00000111165	Cide__009053-RA	1e-22
14- 49:	ENSDART00000023757	Cide__009051-RA	1e-161
14- 50:	ENSDART00000083946	Cide__009050-RA	4e-101
14- 51:	ENSDART00000010236	Cide__009048-RA	1e-48
14- 52:	ENSDART00000132638	Cide__009046-RA	6e-82
14- 53:	ENSDART00000143225	Cide__009036-RA	6e-43
14- 54:	ENSDART00000011725	Cide__009023-RA	0
14- 55:	ENSDART00000029252	Cide__009022-RA	7e-166
14- 56:	ENSDART00000141530	Cide__009021-RA	0
14- 57:	ENSDART00000182076	Cide__009020-RA	7e-39
14- 58:	ENSDART00000100937	Cide__009018-RA	0
14- 59:	ENSDART00000123972	Cide__009017-RA	0
14- 60:	ENSDART00000108492	Cide__009015-RA	0
14- 61:	ENSDART00000014232	Cide__009013-RA	4e-179
14- 62:	ENSDART00000035713	Cide__009012-RA	0
14- 63:	ENSDART00000143909	Cide__009011-RA	0
14- 64:	ENSDART00000038807	Cide__009010-RA	0
14- 65:	ENSDART00000172322	Cide__009009-RA	0
14- 66:	ENSDART00000143349	Cide__009008-RA	4e-176
14- 67:	ENSDART00000100788	Cide__009006-RA	1e-37
14- 68:	ENSDART00000141348	Cide__009000-RA	0
14- 69:	ENSDART00000166852	Cide__008999-RA	0
14- 70:	ENSDART00000108906	Cide__008998-RA	0
14- 71:	ENSDART00000127216	Cide__008997-RA	0
14- 72:	ENSDART00000026409	Cide__008991-RA	4e-167
14- 73:	ENSDART00000114689	Cide__008990-RA	0
14- 74:	ENSDART00000114506	Cide__008983-RA	1e-59
14- 75:	ENSDART00000010543	Cide__008982-RA	3e-179
14- 76:	ENSDART00000007732	Cide__008981-RA	0
14- 77:	ENSDART00000032552	Cide__008980-RA	0
14- 78:	ENSDART00000020680	Cide__008979-RA	0
14- 79:	ENSDART00000052838	Cide__008978-RA	0
14- 80:	ENSDART00000159900	Cide__008977-RA	4e-170
14- 81:	ENSDART00000126339	Cide__008972-RA	0
14- 82:	ENSDART00000109386	Cide__008971-RA	0
14- 83:	ENSDART00000171722	Cide__008970-RA	3e-47
14- 84:	ENSDART00000108601	Cide__008969-RA	0
14- 85:	ENSDART00000148382	Cide__008968-RA	0
14- 86:	ENSDART00000180214	Cide__008967-RA	6e-93
14- 87:	ENSDART00000187730	Cide__008966-RA	1e-69
14- 88:	ENSDART00000193267	Cide__008965-RA	1e-69
14- 89:	ENSDART00000062941	Cide__008964-RA	0
14- 90:	ENSDART00000158948	Cide__008963-RA	0
14- 91:	ENSDART00000039911	Cide__008962-RA	0
14- 92:	ENSDART00000049010	Cide__008959-RA	0
14- 93:	ENSDART00000136063	Cide__008954-RA	1e-25
14- 94:	ENSDART00000132785	Cide__008952-RA	4e-80
14- 95:	ENSDART00000083633	Cide__008951-RA	9e-109
14- 96:	ENSDART00000109089	Cide__008950-RA	1e-168
14- 97:	ENSDART00000150362	Cide__008948-RA	1e-104
14- 98:	ENSDART00000140375	Cide__008947-RA	0
14- 99:	ENSDART00000089603	Cide__008946-RA	8e-91
14-100:	ENSDART00000129710	Cide__008945-RA	0
14-101:	ENSDART00000152528	Cide__008944-RA	8e-147
14-102:	ENSDART00000038330	Cide__008943-RA	0
14-103:	ENSDART00000152666	Cide__008942-RA	0
14-104:	ENSDART00000037250	Cide__008941-RA	1e-58
14-105:	ENSDART00000083572	Cide__008940-RA	1e-49
14-106:	ENSDART00000152143	Cide__008938-RA	0
14-107:	ENSDART00000077390	Cide__008937-RA	3e-64
14-108:	ENSDART00000132727	Cide__008936-RA	0
14-109:	ENSDART00000142348	Cide__008935-RA	7e-69
14-110:	ENSDART00000074083	Cide__008934-RA	6e-67
14-111:	ENSDART00000035725	Cide__008932-RA	2e-83
14-112:	ENSDART00000100619	Cide__008931-RA	4e-161
14-113:	ENSDART00000111671	Cide__008929-RA	0
14-114:	ENSDART00000110818	Cide__008928-RA	4e-57
14-115:	ENSDART00000174846	Cide__008927-RA	2e-156
14-116:	ENSDART00000098615	Cide__008926-RA	8e-77
14-117:	ENSDART00000152687	Cide__008925-RA	6e-30
14-118:	ENSDART00000152660	Cide__008907-RA	4e-27
14-119:	ENSDART00000152464	Cide__008905-RA	3e-42
14-120:	ENSDART00000123946	Cide__008897-RA	3e-111
14-121:	ENSDART00000141089	Cide__008896-RA	4e-86
14-122:	ENSDART00000142244	Cide__008883-RA	0
14-123:	ENSDART00000108838	Cide__008882-RA	0
14-124:	ENSDART00000100551	Cide__008880-RA	0
14-125:	ENSDART00000137909	Cide__008879-RA	4e-164
14-126:	ENSDART00000019936	Cide__008878-RA	0
14-127:	ENSDART00000064194	Cide__008876-RA	2e-136
14-128:	ENSDART00000147516	Cide__008859-RA	9e-46
14-129:	ENSDART00000089358	Cide__008852-RA	3e-34
14-130:	ENSDART00000142505	Cide__008851-RA	0
14-131:	ENSDART00000021878	Cide__008848-RA	0
14-132:	ENSDART00000037576	Cide__008845-RA	2e-171
## Alignment 15: score=1788.0 e_value=1.9e-142 N=39 1&LG08 minus
15- 0:	ENSDART00000080600	Cide__008675-RA	2e-167
15- 1:	ENSDART00000152507	Cide__008665-RA	4e-17
15- 2:	ENSDART00000127091	Cide__008663-RA	6e-16
15- 3:	ENSDART00000128873	Cide__008657-RA	5e-48
15- 4:	ENSDART00000143829	Cide__008649-RA	1e-119
15- 5:	ENSDART00000081122	Cide__008648-RA	0
15- 6:	ENSDART00000073778	Cide__008642-RA	7e-21
15- 7:	ENSDART00000141678	Cide__008639-RA	4e-13
15- 8:	ENSDART00000145234	Cide__008636-RA	1e-52
15- 9:	ENSDART00000171304	Cide__008616-RA	9e-59
15- 10:	ENSDART00000165673	Cide__008604-RA	5e-14
15- 11:	ENSDART00000159070	Cide__008602-RA	0
15- 12:	ENSDART00000167777	Cide__008594-RA	0
15- 13:	ENSDART00000141143	Cide__008589-RA	2e-39
15- 14:	ENSDART00000109528	Cide__008586-RA	1e-65
15- 15:	ENSDART00000098308	Cide__008583-RA	1e-147
15- 16:	ENSDART00000166615	Cide__008581-RA	3e-96
15- 17:	ENSDART00000159479	Cide__008573-RA	1e-31
15- 18:	ENSDART00000130415	Cide__008571-RA	0
15- 19:	ENSDART00000162232	Cide__008566-RA	3e-47
15- 20:	ENSDART00000188972	Cide__008552-RA	3e-68
15- 21:	ENSDART00000152747	Cide__008551-RA	2e-174
15- 22:	ENSDART00000130089	Cide__008550-RA	7e-89
15- 23:	ENSDART00000100163	Cide__008549-RA	2e-171
15- 24:	ENSDART00000128742	Cide__008548-RA	0
15- 25:	ENSDART00000062426	Cide__008544-RA	0
15- 26:	ENSDART00000162466	Cide__008543-RA	3e-179
15- 27:	ENSDART00000163021	Cide__008542-RA	6e-47
15- 28:	ENSDART00000168919	Cide__008541-RA	0
15- 29:	ENSDART00000158011	Cide__008540-RA	5e-171
15- 30:	ENSDART00000168036	Cide__008537-RA	1e-165
15- 31:	ENSDART00000159419	Cide__008533-RA	0
15- 32:	ENSDART00000161872	Cide__008531-RA	0
15- 33:	ENSDART00000172464	Cide__008525-RA	2e-90
15- 34:	ENSDART00000170901	Cide__008524-RA	0
15- 35:	ENSDART00000160445	Cide__008519-RA	2e-98
15- 36:	ENSDART00000166821	Cide__008516-RA	4e-163
15- 37:	ENSDART00000159144	Cide__008514-RA	0
15- 38:	ENSDART00000167087	Cide__008513-RA	0
## Alignment 16: score=1786.0 e_value=2.1e-160 N=38 1&LG08 minus
16- 0:	ENSDART00000164359	Cide__010293-RA	4e-95
16- 1:	ENSDART00000166393	Cide__010292-RA	2e-136
16- 2:	ENSDART00000172454	Cide__010291-RA	0
16- 3:	ENSDART00000162928	Cide__010290-RA	0
16- 4:	ENSDART00000169685	Cide__010289-RA	3e-32
16- 5:	ENSDART00000168091	Cide__010286-RA	0
16- 6:	ENSDART00000168428	Cide__010284-RA	2e-20
16- 7:	ENSDART00000165267	Cide__010283-RA	2e-92
16- 8:	ENSDART00000165402	Cide__010270-RA	5e-42
16- 9:	ENSDART00000160843	Cide__010268-RA	4e-65
16- 10:	ENSDART00000168760	Cide__010267-RA	1e-126
16- 11:	ENSDART00000164091	Cide__010266-RA	0
16- 12:	ENSDART00000060968	Cide__010265-RA	1e-134
16- 13:	ENSDART00000060971	Cide__010264-RA	1e-124
16- 14:	ENSDART00000109529	Cide__010263-RA	0
16- 15:	ENSDART00000003317	Cide__010262-RA	0
16- 16:	ENSDART00000081743	Cide__010261-RA	0
16- 17:	ENSDART00000111806	Cide__010258-RA	0
16- 18:	ENSDART00000010092	Cide__010253-RA	2e-97
16- 19:	ENSDART00000092524	Cide__010252-RA	0
16- 20:	ENSDART00000152173	Cide__010251-RA	0
16- 21:	ENSDART00000152799	Cide__010249-RA	3e-72
16- 22:	ENSDART00000144406	Cide__010246-RA	0
16- 23:	ENSDART00000109415	Cide__010245-RA	0
16- 24:	ENSDART00000144606	Cide__010244-RA	3e-165
16- 25:	ENSDART00000081945	Cide__010237-RA	7e-43
16- 26:	ENSDART00000147610	Cide__010236-RA	1e-158
16- 27:	ENSDART00000020327	Cide__010235-RA	4e-124
16- 28:	ENSDART00000184316	Cide__010232-RA	2e-130
16- 29:	ENSDART00000166731	Cide__010230-RA	1e-91
16- 30:	ENSDART00000172235	Cide__010213-RA	0
16- 31:	ENSDART00000130697	Cide__010202-RA	0
16- 32:	ENSDART00000097626	Cide__010200-RA	6e-79
16- 33:	ENSDART00000176787	Cide__010199-RA	6e-173
16- 34:	ENSDART00000048828	Cide__010191-RA	0
16- 35:	ENSDART00000131675	Cide__010185-RA	9e-54
16- 36:	ENSDART00000152442	Cide__010174-RA	2e-41
16- 37:	ENSDART00000114035	Cide__010170-RA	2e-12
## Alignment 17: score=565.0 e_value=3.1e-36 N=14 1&LG08 minus
17- 0:	ENSDART00000147516	Cide__008820-RA	2e-30
17- 1:	ENSDART00000192429	Cide__008814-RA	2e-39
17- 2:	ENSDART00000146545	Cide__008801-RA	2e-122
17- 3:	ENSDART00000152469	Cide__008800-RA	7e-70
17- 4:	ENSDART00000149688	Cide__008796-RA	0
17- 5:	ENSDART00000062841	Cide__008794-RA	2e-142
17- 6:	ENSDART00000104222	Cide__008790-RA	0
17- 7:	ENSDART00000181077	Cide__008789-RA	4e-63
17- 8:	ENSDART00000169620	Cide__008775-RA	7e-140
17- 9:	ENSDART00000192673	Cide__008759-RA	7e-13
17- 10:	ENSDART00000193506	Cide__008750-RA	9e-20
17- 11:	ENSDART00000152507	Cide__008728-RA	3e-11
17- 12:	ENSDART00000152571	Cide__008725-RA	2e-37
17- 13:	ENSDART00000128873	Cide__008709-RA	4e-12
## Alignment 18: score=336.0 e_value=2.9e-20 N=9 1&LG08 minus
18- 0:	ENSDART00000152571	Cide__008609-RA	4e-41
18- 1:	ENSDART00000147324	Cide__008587-RA	3e-37
18- 2:	ENSDART00000165673	Cide__008578-RA	2e-65
18- 3:	ENSDART00000141143	Cide__008577-RA	2e-32
18- 4:	ENSDART00000180647	Cide__008552-RA	7e-114
18- 5:	ENSDART00000168832	Cide__008528-RA	8e-29
18- 6:	ENSDART00000171654	Cide__008525-RA	0
18- 7:	ENSDART00000165339	Cide__008507-RA	2e-154
18- 8:	ENSDART00000168314	Cide__008505-RA	3e-142
## Alignment 19: score=332.0 e_value=1.6e-15 N=8 1&LG08 minus
19- 0:	ENSDART00000102782	Cide__010043-RA	3e-31
19- 1:	ENSDART00000047728	Cide__010039-RA	2e-29
19- 2:	ENSDART00000143948	Cide__010029-RA	1e-22
19- 3:	ENSDART00000188521	Cide__010020-RA	2e-15
19- 4:	ENSDART00000050445	Cide__010007-RA	0
19- 5:	ENSDART00000054230	Cide__010004-RA	8e-49
19- 6:	ENSDART00000054228	Cide__010001-RA	5e-60
19- 7:	ENSDART00000140172	Cide__009999-RA	9e-172
## Alignment 20: score=324.0 e_value=1.1e-16 N=8 1&LG13 plus
20- 0:	ENSDART00000139003	Cide__027100-RA	2e-41
20- 1:	ENSDART00000189921	Cide__027101-RA	3e-52
20- 2:	ENSDART00000188521	Cide__027118-RA	3e-25
20- 3:	ENSDART00000169389	Cide__027123-RA	8e-21
20- 4:	ENSDART00000140172	Cide__027146-RA	1e-14
20- 5:	ENSDART00000102455	Cide__027152-RA	2e-47
20- 6:	ENSDART00000146488	Cide__027153-RA	3e-30
20- 7:	ENSDART00000054202	Cide__027177-RA	2e-21
## Alignment 21: score=268.0 e_value=1.9e-12 N=7 1&LG13 plus
21- 0:	ENSDART00000180121	Cide__028021-RA	3e-59
21- 1:	ENSDART00000021693	Cide__028039-RA	4e-14
21- 2:	ENSDART00000044896	Cide__028043-RA	1e-24
21- 3:	ENSDART00000111475	Cide__028056-RA	0
21- 4:	ENSDART00000109970	Cide__028068-RA	3e-11
21- 5:	ENSDART00000145068	Cide__028085-RA	0
21- 6:	ENSDART00000054674	Cide__028086-RA	1e-167
## Alignment 22: score=436.0 e_value=3e-25 N=10 1&LG13 minus
22- 0:	ENSDART00000048225	Cide__027360-RA	0
22- 1:	ENSDART00000160542	Cide__027339-RA	7e-21
22- 2:	ENSDART00000137980	Cide__027337-RA	3e-69
22- 3:	ENSDART00000081835	Cide__027336-RA	2e-96
22- 4:	ENSDART00000131296	Cide__027334-RA	0
22- 5:	ENSDART00000133926	Cide__027333-RA	1e-172
22- 6:	ENSDART00000059227	Cide__027329-RA	5e-64
22- 7:	ENSDART00000162200	Cide__027327-RA	3e-127
22- 8:	ENSDART00000162779	Cide__027326-RA	1e-84
22- 9:	ENSDART00000147527	Cide__027311-RA	7e-62
## Alignment 23: score=377.0 e_value=8.4e-20 N=8 1&LG13 minus
23- 0:	ENSDART00000019698	Cide__027629-RA	2e-138
23- 1:	ENSDART00000128918	Cide__027628-RA	2e-42
23- 2:	ENSDART00000168171	Cide__027627-RA	1e-53
23- 3:	ENSDART00000134719	Cide__027625-RA	3e-27
23- 4:	ENSDART00000086867	Cide__027623-RA	0
23- 5:	ENSDART00000043556	Cide__027622-RA	2e-126
23- 6:	ENSDART00000054386	Cide__027621-RA	1e-124
23- 7:	ENSDART00000188521	Cide__027607-RA	2e-15
## Alignment 24: score=315.0 e_value=3e-16 N=7 1&LG13 minus
24- 0:	ENSDART00000111475	Cide__028056-RA	0
24- 1:	ENSDART00000145068	Cide__028031-RA	6e-11
24- 2:	ENSDART00000018238	Cide__028027-RA	4e-111
24- 3:	ENSDART00000041215	Cide__028026-RA	0
24- 4:	ENSDART00000089480	Cide__028024-RA	0
24- 5:	ENSDART00000188234	Cide__028023-RA	2e-25
24- 6:	ENSDART00000054674	Cide__028022-RA	9e-25
## Alignment 25: score=267.0 e_value=1.4e-10 N=6 1&LG15 minus
25- 0:	ENSDART00000159138	Cide__016351-RA	0
25- 1:	ENSDART00000014608	Cide__016335-RA	0
25- 2:	ENSDART00000050445	Cide__016318-RA	0
25- 3:	ENSDART00000134470	Cide__016317-RA	3e-87
25- 4:	ENSDART00000141892	Cide__016316-RA	2e-103
25- 5:	ENSDART00000135763	Cide__016313-RA	3e-166
## Alignment 26: score=264.0 e_value=4.4e-12 N=6 1&LG16 plus
26- 0:	ENSDART00000132555	Cide__011318-RA	1e-26
26- 1:	ENSDART00000180413	Cide__011333-RA	2e-11
26- 2:	ENSDART00000142560	Cide__011351-RA	0
26- 3:	ENSDART00000132843	Cide__011353-RA	2e-101
26- 4:	ENSDART00000130607	Cide__011354-RA	0
26- 5:	ENSDART00000150507	Cide__011356-RA	6e-25
## Alignment 27: score=481.0 e_value=3e-31 N=11 1&LG16 minus
27- 0:	ENSDART00000168428	Cide__010949-RA	2e-21
27- 1:	ENSDART00000165267	Cide__010948-RA	2e-52
27- 2:	ENSDART00000168760	Cide__010945-RA	2e-34
27- 3:	ENSDART00000164091	Cide__010944-RA	2e-43
27- 4:	ENSDART00000060971	Cide__010929-RA	4e-132
27- 5:	ENSDART00000003317	Cide__010928-RA	2e-146
27- 6:	ENSDART00000152799	Cide__010927-RA	3e-57
27- 7:	ENSDART00000166731	Cide__010925-RA	1e-53
27- 8:	ENSDART00000166786	Cide__010923-RA	0
27- 9:	ENSDART00000048828	Cide__010907-RA	0
27- 10:	ENSDART00000058877	Cide__010892-RA	2e-42
## Alignment 28: score=278.0 e_value=3.8e-09 N=6 1&LG16 minus
28- 0:	ENSDART00000040204	Cide__011246-RA	0
28- 1:	ENSDART00000114035	Cide__011245-RA	1e-73
28- 2:	ENSDART00000103755	Cide__011242-RA	0
28- 3:	ENSDART00000168117	Cide__011238-RA	2e-14
28- 4:	ENSDART00000092324	Cide__011224-RA	0
28- 5:	ENSDART00000126468	Cide__011220-RA	2e-63
## Alignment 29: score=323.0 e_value=1.2e-12 N=7 10&LG01 minus
29- 0:	ENSDART00000080155	Cide__003083-RA	9e-14
29- 1:	ENSDART00000155228	Cide__003078-RA	2e-12
29- 2:	ENSDART00000006173	Cide__003077-RA	5e-22
29- 3:	ENSDART00000148831	Cide__003073-RA	2e-23
29- 4:	ENSDART00000112484	Cide__003067-RA	0
29- 5:	ENSDART00000185549	Cide__003064-RA	3e-122
29- 6:	ENSDART00000136123	Cide__003056-RA	0
## Alignment 30: score=309.0 e_value=8.2e-16 N=8 10&LG05 plus
30- 0:	ENSDART00000191061	Cide__022236-RA	7e-12
30- 1:	ENSDART00000085792	Cide__022247-RA	4e-25
30- 2:	ENSDART00000125314	Cide__022254-RA	2e-24
30- 3:	ENSDART00000133463	Cide__022276-RA	3e-11
30- 4:	ENSDART00000010420	Cide__022287-RA	8e-154
30- 5:	ENSDART00000113926	Cide__022289-RA	4e-35
30- 6:	ENSDART00000183868	Cide__022311-RA	2e-20
30- 7:	ENSDART00000160018	Cide__022312-RA	2e-53
## Alignment 31: score=271.0 e_value=1.2e-08 N=6 10&LG05 plus
31- 0:	ENSDART00000014417	Cide__022728-RA	3e-12
31- 1:	ENSDART00000144378	Cide__022733-RA	5e-19
31- 2:	ENSDART00000080143	Cide__022736-RA	5e-32
31- 3:	ENSDART00000186139	Cide__022738-RA	2e-30
31- 4:	ENSDART00000064613	Cide__022740-RA	1e-106
31- 5:	ENSDART00000140141	Cide__022762-RA	4e-18
## Alignment 32: score=378.0 e_value=2.7e-21 N=9 10&LG13 plus
32- 0:	ENSDART00000146370	Cide__027827-RA	0
32- 1:	ENSDART00000140186	Cide__027834-RA	1e-12
32- 2:	ENSDART00000112956	Cide__027854-RA	0
32- 3:	ENSDART00000131482	Cide__027857-RA	1e-93
32- 4:	ENSDART00000123195	Cide__027859-RA	2e-38
32- 5:	ENSDART00000020096	Cide__027873-RA	9e-75
32- 6:	ENSDART00000100329	Cide__027878-RA	1e-169
32- 7:	ENSDART00000141955	Cide__027879-RA	0
32- 8:	ENSDART00000078996	Cide__027887-RA	6e-130
## Alignment 33: score=308.0 e_value=3.4e-13 N=7 10&LG13 minus
33- 0:	ENSDART00000064558	Cide__027220-RA	0
33- 1:	ENSDART00000019252	Cide__027219-RA	0
33- 2:	ENSDART00000064545	Cide__027218-RA	7e-111
33- 3:	ENSDART00000108584	Cide__027200-RA	0
33- 4:	ENSDART00000160754	Cide__027198-RA	9e-21
33- 5:	ENSDART00000080155	Cide__027179-RA	1e-104
33- 6:	ENSDART00000035188	Cide__027177-RA	2e-36
## Alignment 34: score=347.0 e_value=1.4e-18 N=9 10&LG15 plus
34- 0:	ENSDART00000113912	Cide__017202-RA	2e-12
34- 1:	ENSDART00000115251	Cide__017210-RA	2e-12
34- 2:	ENSDART00000077785	Cide__017211-RA	0
34- 3:	ENSDART00000062309	Cide__017228-RA	0
34- 4:	ENSDART00000109029	Cide__017229-RA	2e-126
34- 5:	ENSDART00000134922	Cide__017251-RA	6e-13
34- 6:	ENSDART00000142655	Cide__017257-RA	5e-22
34- 7:	ENSDART00000153442	Cide__017275-RA	4e-14
34- 8:	ENSDART00000161272	Cide__017296-RA	5e-23
## Alignment 35: score=527.0 e_value=3.1e-27 N=12 10&LG15 minus
35- 0:	ENSDART00000158983	Cide__016269-RA	3e-15
35- 1:	ENSDART00000099397	Cide__016266-RA	1e-16
35- 2:	ENSDART00000169015	Cide__016265-RA	2e-41
35- 3:	ENSDART00000029843	Cide__016263-RA	0
35- 4:	ENSDART00000131777	Cide__016260-RA	2e-106
35- 5:	ENSDART00000137636	Cide__016257-RA	0
35- 6:	ENSDART00000147705	Cide__016252-RA	3e-99
35- 7:	ENSDART00000136554	Cide__016249-RA	2e-121
35- 8:	ENSDART00000132096	Cide__016227-RA	9e-25
35- 9:	ENSDART00000172548	Cide__016219-RA	8e-34
35- 10:	ENSDART00000149580	Cide__016213-RA	5e-137
35- 11:	ENSDART00000112457	Cide__016210-RA	3e-88
## Alignment 36: score=427.0 e_value=1.2e-21 N=10 10&LG15 minus
36- 0:	ENSDART00000141955	Cide__017241-RA	1e-12
36- 1:	ENSDART00000190836	Cide__017235-RA	0
36- 2:	ENSDART00000192220	Cide__017226-RA	6e-125
36- 3:	ENSDART00000178280	Cide__017222-RA	0
36- 4:	ENSDART00000088973	Cide__017221-RA	9e-134
36- 5:	ENSDART00000162231	Cide__017220-RA	5e-149
36- 6:	ENSDART00000180242	Cide__017219-RA	6e-28
36- 7:	ENSDART00000145562	Cide__017215-RA	5e-33
36- 8:	ENSDART00000077785	Cide__017211-RA	0
36- 9:	ENSDART00000137244	Cide__017198-RA	2e-16
## Alignment 37: score=339.0 e_value=3.5e-11 N=7 10&LG15 minus
37- 0:	ENSDART00000017240	Cide__016328-RA	0
37- 1:	ENSDART00000080789	Cide__016327-RA	0
37- 2:	ENSDART00000108808	Cide__016324-RA	0
37- 3:	ENSDART00000079207	Cide__016318-RA	3e-11
37- 4:	ENSDART00000136393	Cide__016317-RA	2e-173
37- 5:	ENSDART00000180764	Cide__016316-RA	0
37- 6:	ENSDART00000128894	Cide__016313-RA	0
## Alignment 38: score=268.0 e_value=2.9e-09 N=6 10&LG15 minus
38- 0:	ENSDART00000024514	Cide__017480-RA	2e-66
38- 1:	ENSDART00000042767	Cide__017474-RA	0
38- 2:	ENSDART00000140186	Cide__017472-RA	9e-126
38- 3:	ENSDART00000147089	Cide__017453-RA	0
38- 4:	ENSDART00000110751	Cide__017446-RA	0
38- 5:	ENSDART00000125665	Cide__017443-RA	7e-65
## Alignment 39: score=470.0 e_value=6.9e-21 N=10 10&LG17 plus
39- 0:	ENSDART00000080763	Cide__007412-RA	0
39- 1:	ENSDART00000011987	Cide__007418-RA	3e-112
39- 2:	ENSDART00000080772	Cide__007420-RA	0
39- 3:	ENSDART00000080781	Cide__007423-RA	9e-14
39- 4:	ENSDART00000064966	Cide__007427-RA	0
39- 5:	ENSDART00000139324	Cide__007428-RA	0
39- 6:	ENSDART00000064968	Cide__007433-RA	0
39- 7:	ENSDART00000169301	Cide__007439-RA	2e-32
39- 8:	ENSDART00000136364	Cide__007440-RA	2e-120
39- 9:	ENSDART00000064974	Cide__007446-RA	3e-138
## Alignment 40: score=315.0 e_value=8.7e-11 N=7 10&LG17 minus
40- 0:	ENSDART00000171494	Cide__007300-RA	3e-63
40- 1:	ENSDART00000185584	Cide__007295-RA	4e-61
40- 2:	ENSDART00000086227	Cide__007293-RA	9e-98
40- 3:	ENSDART00000183034	Cide__007287-RA	0
40- 4:	ENSDART00000099134	Cide__007280-RA	3e-142
40- 5:	ENSDART00000052307	Cide__007268-RA	7e-20
40- 6:	ENSDART00000027242	Cide__007259-RA	0
## Alignment 41: score=295.0 e_value=2.1e-08 N=6 10&LG19 minus
41- 0:	ENSDART00000131350	Cide__035139-RA	0
41- 1:	ENSDART00000048430	Cide__035138-RA	0
41- 2:	ENSDART00000063398	Cide__035137-RA	1e-42
41- 3:	ENSDART00000131984	Cide__035133-RA	0
41- 4:	ENSDART00000162139	Cide__035132-RA	2e-21
41- 5:	ENSDART00000077373	Cide__035129-RA	1e-134
## Alignment 42: score=282.0 e_value=1e-08 N=6 10&LG21 plus
42- 0:	ENSDART00000114210	Cide__019959-RA	2e-93
42- 1:	ENSDART00000127073	Cide__019961-RA	9e-32
42- 2:	ENSDART00000170682	Cide__019965-RA	0
42- 3:	ENSDART00000102530	Cide__019966-RA	0
42- 4:	ENSDART00000009227	Cide__019967-RA	1e-125
42- 5:	ENSDART00000133463	Cide__019968-RA	1e-17
## Alignment 43: score=545.0 e_value=1.5e-33 N=13 10&LG21 minus
43- 0:	ENSDART00000076693	Cide__020300-RA	9e-130
43- 1:	ENSDART00000099262	Cide__020297-RA	7e-12
43- 2:	ENSDART00000025691	Cide__020294-RA	4e-113
43- 3:	ENSDART00000020000	Cide__020292-RA	4e-71
43- 4:	ENSDART00000133463	Cide__020273-RA	1e-178
43- 5:	ENSDART00000005496	Cide__020272-RA	3e-136
43- 6:	ENSDART00000075259	Cide__020268-RA	0
43- 7:	ENSDART00000081347	Cide__020254-RA	9e-103
43- 8:	ENSDART00000182496	Cide__020250-RA	0
43- 9:	ENSDART00000113926	Cide__020240-RA	3e-117
43- 10:	ENSDART00000099270	Cide__020235-RA	3e-26
43- 11:	ENSDART00000183868	Cide__020220-RA	1e-11
43- 12:	ENSDART00000166965	Cide__020194-RA	5e-18
## Alignment 44: score=12627.0 e_value=0 N=258 10&LG24 plus
44- 0:	ENSDART00000171755	Cide__005662-RA	3e-173
44- 1:	ENSDART00000164933	Cide__005663-RA	5e-86
44- 2:	ENSDART00000184529	Cide__005665-RA	1e-89
44- 3:	ENSDART00000170083	Cide__005668-RA	1e-179
44- 4:	ENSDART00000132103	Cide__005669-RA	2e-78
44- 5:	ENSDART00000108959	Cide__005670-RA	1e-171
44- 6:	ENSDART00000080449	Cide__005672-RA	0
44- 7:	ENSDART00000020122	Cide__005673-RA	0
44- 8:	ENSDART00000111088	Cide__005674-RA	3e-34
44- 9:	ENSDART00000038577	Cide__005679-RA	9e-89
44- 10:	ENSDART00000167464	Cide__005680-RA	7e-78
44- 11:	ENSDART00000122663	Cide__005682-RA	3e-32
44- 12:	ENSDART00000007961	Cide__005683-RA	0
44- 13:	ENSDART00000144847	Cide__005684-RA	0
44- 14:	ENSDART00000113101	Cide__005686-RA	0
44- 15:	ENSDART00000141221	Cide__005687-RA	3e-98
44- 16:	ENSDART00000057500	Cide__005691-RA	0
44- 17:	ENSDART00000147553	Cide__005693-RA	0
44- 18:	ENSDART00000039969	Cide__005694-RA	0
44- 19:	ENSDART00000135376	Cide__005695-RA	2e-13
44- 20:	ENSDART00000135044	Cide__005696-RA	0
44- 21:	ENSDART00000141693	Cide__005697-RA	2e-52
44- 22:	ENSDART00000064866	Cide__005699-RA	7e-169
44- 23:	ENSDART00000132206	Cide__005700-RA	4e-84
44- 24:	ENSDART00000030205	Cide__005704-RA	4e-53
44- 25:	ENSDART00000146517	Cide__005705-RA	0
44- 26:	ENSDART00000167973	Cide__005706-RA	0
44- 27:	ENSDART00000038674	Cide__005707-RA	3e-78
44- 28:	ENSDART00000113737	Cide__005709-RA	0
44- 29:	ENSDART00000160057	Cide__005710-RA	4e-103
44- 30:	ENSDART00000162912	Cide__005713-RA	0
44- 31:	ENSDART00000063806	Cide__005714-RA	0
44- 32:	ENSDART00000058425	Cide__005715-RA	4e-38
44- 33:	ENSDART00000080430	Cide__005720-RA	4e-19
44- 34:	ENSDART00000182603	Cide__005722-RA	0
44- 35:	ENSDART00000172713	Cide__005723-RA	0
44- 36:	ENSDART00000138120	Cide__005724-RA	5e-125
44- 37:	ENSDART00000064615	Cide__005725-RA	0
44- 38:	ENSDART00000014417	Cide__005726-RA	0
44- 39:	ENSDART00000080016	Cide__005727-RA	0
44- 40:	ENSDART00000111097	Cide__005729-RA	1e-62
44- 41:	ENSDART00000144378	Cide__005731-RA	2e-81
44- 42:	ENSDART00000080143	Cide__005732-RA	2e-167
44- 43:	ENSDART00000186139	Cide__005733-RA	7e-37
44- 44:	ENSDART00000064613	Cide__005734-RA	0
44- 45:	ENSDART00000168541	Cide__005735-RA	1e-11
44- 46:	ENSDART00000091156	Cide__005736-RA	0
44- 47:	ENSDART00000114824	Cide__005739-RA	4e-161
44- 48:	ENSDART00000064603	Cide__005741-RA	0
44- 49:	ENSDART00000181885	Cide__005742-RA	0
44- 50:	ENSDART00000131819	Cide__005743-RA	3e-127
44- 51:	ENSDART00000140141	Cide__005744-RA	0
44- 52:	ENSDART00000191182	Cide__005745-RA	7e-172
44- 53:	ENSDART00000080391	Cide__005746-RA	2e-38
44- 54:	ENSDART00000064662	Cide__005747-RA	0
44- 55:	ENSDART00000064581	Cide__005748-RA	7e-71
44- 56:	ENSDART00000139733	Cide__005751-RA	0
44- 57:	ENSDART00000189789	Cide__005756-RA	5e-91
44- 58:	ENSDART00000138703	Cide__005758-RA	0
44- 59:	ENSDART00000064558	Cide__005759-RA	0
44- 60:	ENSDART00000019252	Cide__005760-RA	0
44- 61:	ENSDART00000064545	Cide__005761-RA	5e-140
44- 62:	ENSDART00000178395	Cide__005762-RA	0
44- 63:	ENSDART00000187030	Cide__005780-RA	3e-14
44- 64:	ENSDART00000080155	Cide__005783-RA	5e-176
44- 65:	ENSDART00000188921	Cide__005784-RA	0
44- 66:	ENSDART00000035188	Cide__005787-RA	1e-110
44- 67:	ENSDART00000100526	Cide__005788-RA	5e-131
44- 68:	ENSDART00000016575	Cide__005789-RA	2e-156
44- 69:	ENSDART00000140210	Cide__005791-RA	7e-70
44- 70:	ENSDART00000155228	Cide__005793-RA	8e-61
44- 71:	ENSDART00000006173	Cide__005794-RA	2e-126
44- 72:	ENSDART00000148831	Cide__005796-RA	3e-79
44- 73:	ENSDART00000112484	Cide__005797-RA	8e-74
44- 74:	ENSDART00000159564	Cide__005800-RA	1e-112
44- 75:	ENSDART00000185549	Cide__005801-RA	3e-166
44- 76:	ENSDART00000182002	Cide__005803-RA	0
44- 77:	ENSDART00000185037	Cide__005804-RA	3e-68
44- 78:	ENSDART00000136123	Cide__005808-RA	0
44- 79:	ENSDART00000079498	Cide__005810-RA	2e-26
44- 80:	ENSDART00000122543	Cide__005811-RA	0
44- 81:	ENSDART00000160115	Cide__005812-RA	0
44- 82:	ENSDART00000079454	Cide__005813-RA	8e-56
44- 83:	ENSDART00000079449	Cide__005814-RA	3e-153
44- 84:	ENSDART00000079437	Cide__005815-RA	0
44- 85:	ENSDART00000176011	Cide__005816-RA	0
44- 86:	ENSDART00000131992	Cide__005817-RA	2e-127
44- 87:	ENSDART00000134790	Cide__005818-RA	1e-79
44- 88:	ENSDART00000163908	Cide__005819-RA	1e-68
44- 89:	ENSDART00000171298	Cide__005820-RA	6e-102
44- 90:	ENSDART00000182145	Cide__005824-RA	0
44- 91:	ENSDART00000138955	Cide__005825-RA	0
44- 92:	ENSDART00000079711	Cide__005826-RA	0
44- 93:	ENSDART00000022170	Cide__005828-RA	0
44- 94:	ENSDART00000100783	Cide__005830-RA	1e-16
44- 95:	ENSDART00000149265	Cide__005849-RA	9e-78
44- 96:	ENSDART00000187956	Cide__005854-RA	0
44- 97:	ENSDART00000002974	Cide__005855-RA	4e-55
44- 98:	ENSDART00000180013	Cide__005856-RA	0
44- 99:	ENSDART00000135985	Cide__005857-RA	0
44-100:	ENSDART00000139850	Cide__005858-RA	0
44-101:	ENSDART00000146370	Cide__005860-RA	0
44-102:	ENSDART00000090059	Cide__005861-RA	0
44-103:	ENSDART00000112652	Cide__005863-RA	0
44-104:	ENSDART00000132830	Cide__005864-RA	4e-160
44-105:	ENSDART00000128902	Cide__005865-RA	0
44-106:	ENSDART00000190695	Cide__005866-RA	0
44-107:	ENSDART00000159270	Cide__005867-RA	2e-130
44-108:	ENSDART00000079566	Cide__005868-RA	0
44-109:	ENSDART00000181600	Cide__005869-RA	0
44-110:	ENSDART00000148582	Cide__005870-RA	2e-30
44-111:	ENSDART00000064463	Cide__005875-RA	3e-73
44-112:	ENSDART00000193055	Cide__005878-RA	1e-34
44-113:	ENSDART00000181941	Cide__005879-RA	0
44-114:	ENSDART00000161100	Cide__005880-RA	0
44-115:	ENSDART00000024514	Cide__005881-RA	0
44-116:	ENSDART00000036906	Cide__005882-RA	0
44-117:	ENSDART00000042767	Cide__005883-RA	0
44-118:	ENSDART00000140186	Cide__005884-RA	5e-155
44-119:	ENSDART00000123820	Cide__005885-RA	0
44-120:	ENSDART00000166348	Cide__005889-RA	0
44-121:	ENSDART00000100415	Cide__005890-RA	1e-79
44-122:	ENSDART00000164375	Cide__005891-RA	0
44-123:	ENSDART00000147089	Cide__005893-RA	0
44-124:	ENSDART00000110751	Cide__005895-RA	0
44-125:	ENSDART00000064376	Cide__005899-RA	9e-71
44-126:	ENSDART00000125665	Cide__005900-RA	1e-23
44-127:	ENSDART00000017240	Cide__005901-RA	0
44-128:	ENSDART00000080789	Cide__005902-RA	0
44-129:	ENSDART00000064393	Cide__005903-RA	6e-22
44-130:	ENSDART00000108808	Cide__005904-RA	0
44-131:	ENSDART00000136393	Cide__005910-RA	0
44-132:	ENSDART00000180764	Cide__005911-RA	0
44-133:	ENSDART00000128894	Cide__005912-RA	0
44-134:	ENSDART00000135951	Cide__005916-RA	0
44-135:	ENSDART00000134276	Cide__005917-RA	0
44-136:	ENSDART00000112956	Cide__005918-RA	0
44-137:	ENSDART00000131482	Cide__005920-RA	0
44-138:	ENSDART00000079174	Cide__005921-RA	5e-66
44-139:	ENSDART00000123195	Cide__005923-RA	0
44-140:	ENSDART00000020096	Cide__005924-RA	2e-137
44-141:	ENSDART00000100329	Cide__005925-RA	0
44-142:	ENSDART00000141955	Cide__005927-RA	0
44-143:	ENSDART00000078996	Cide__005928-RA	0
44-144:	ENSDART00000136122	Cide__005929-RA	2e-156
44-145:	ENSDART00000100301	Cide__005930-RA	8e-154
44-146:	ENSDART00000147518	Cide__005931-RA	1e-54
44-147:	ENSDART00000089205	Cide__005932-RA	0
44-148:	ENSDART00000089144	Cide__005934-RA	0
44-149:	ENSDART00000050585	Cide__005935-RA	0
44-150:	ENSDART00000113353	Cide__005936-RA	7e-112
44-151:	ENSDART00000064111	Cide__005937-RA	4e-72
44-152:	ENSDART00000146595	Cide__005938-RA	5e-16
44-153:	ENSDART00000139942	Cide__005939-RA	7e-33
44-154:	ENSDART00000041841	Cide__005941-RA	3e-91
44-155:	ENSDART00000089095	Cide__005943-RA	0
44-156:	ENSDART00000012717	Cide__005944-RA	0
44-157:	ENSDART00000129369	Cide__005954-RA	3e-15
44-158:	ENSDART00000138149	Cide__005956-RA	5e-45
44-159:	ENSDART00000143487	Cide__005959-RA	0
44-160:	ENSDART00000190836	Cide__005960-RA	0
44-161:	ENSDART00000022484	Cide__005963-RA	0
44-162:	ENSDART00000019050	Cide__005964-RA	0
44-163:	ENSDART00000179416	Cide__005968-RA	0
44-164:	ENSDART00000183105	Cide__005971-RA	5e-65
44-165:	ENSDART00000168907	Cide__005972-RA	1e-10
44-166:	ENSDART00000135003	Cide__005976-RA	4e-34
44-167:	ENSDART00000177781	Cide__005977-RA	6e-93
44-168:	ENSDART00000030138	Cide__005979-RA	4e-88
44-169:	ENSDART00000192220	Cide__005981-RA	0
44-170:	ENSDART00000192019	Cide__005988-RA	0
44-171:	ENSDART00000178280	Cide__005990-RA	5e-21
44-172:	ENSDART00000111620	Cide__005992-RA	6e-107
44-173:	ENSDART00000088973	Cide__005993-RA	0
44-174:	ENSDART00000155390	Cide__005994-RA	2e-155
44-175:	ENSDART00000158154	Cide__005997-RA	2e-46
44-176:	ENSDART00000149252	Cide__006006-RA	4e-24
44-177:	ENSDART00000088605	Cide__006008-RA	2e-154
44-178:	ENSDART00000052787	Cide__006009-RA	0
44-179:	ENSDART00000193205	Cide__006010-RA	0
44-180:	ENSDART00000162231	Cide__006011-RA	9e-63
44-181:	ENSDART00000055913	Cide__006013-RA	6e-89
44-182:	ENSDART00000100022	Cide__006014-RA	5e-88
44-183:	ENSDART00000063923	Cide__006015-RA	0
44-184:	ENSDART00000127268	Cide__006016-RA	4e-155
44-185:	ENSDART00000127723	Cide__006018-RA	0
44-186:	ENSDART00000099983	Cide__006019-RA	3e-169
44-187:	ENSDART00000113912	Cide__006021-RA	2e-90
44-188:	ENSDART00000027288	Cide__006024-RA	0
44-189:	ENSDART00000145965	Cide__006035-RA	0
44-190:	ENSDART00000115251	Cide__006036-RA	0
44-191:	ENSDART00000128839	Cide__006037-RA	0
44-192:	ENSDART00000077785	Cide__006038-RA	4e-133
44-193:	ENSDART00000087898	Cide__006040-RA	0
44-194:	ENSDART00000137373	Cide__006044-RA	3e-118
44-195:	ENSDART00000062309	Cide__006045-RA	0
44-196:	ENSDART00000099880	Cide__006047-RA	0
44-197:	ENSDART00000129395	Cide__006048-RA	3e-129
44-198:	ENSDART00000137608	Cide__006052-RA	0
44-199:	ENSDART00000109029	Cide__006054-RA	2e-132
44-200:	ENSDART00000099853	Cide__006056-RA	7e-125
44-201:	ENSDART00000137244	Cide__006058-RA	1e-80
44-202:	ENSDART00000063551	Cide__006062-RA	0
44-203:	ENSDART00000134255	Cide__006063-RA	0
44-204:	ENSDART00000018977	Cide__006064-RA	0
44-205:	ENSDART00000134922	Cide__006065-RA	2e-145
44-206:	ENSDART00000081170	Cide__006067-RA	2e-97
44-207:	ENSDART00000159666	Cide__006072-RA	1e-78
44-208:	ENSDART00000184565	Cide__006074-RA	1e-59
44-209:	ENSDART00000063642	Cide__006075-RA	0
44-210:	ENSDART00000163360	Cide__006076-RA	0
44-211:	ENSDART00000164191	Cide__006077-RA	0
44-212:	ENSDART00000186924	Cide__006079-RA	1e-65
44-213:	ENSDART00000063662	Cide__006080-RA	0
44-214:	ENSDART00000163458	Cide__006081-RA	0
44-215:	ENSDART00000137089	Cide__006083-RA	0
44-216:	ENSDART00000099732	Cide__006086-RA	7e-147
44-217:	ENSDART00000051198	Cide__006089-RA	4e-126
44-218:	ENSDART00000142655	Cide__006090-RA	0
44-219:	ENSDART00000109563	Cide__006092-RA	4e-148
44-220:	ENSDART00000153442	Cide__006094-RA	0
44-221:	ENSDART00000142881	Cide__006097-RA	0
44-222:	ENSDART00000046599	Cide__006099-RA	8e-144
44-223:	ENSDART00000149934	Cide__006100-RA	0
44-224:	ENSDART00000180734	Cide__006101-RA	0
44-225:	ENSDART00000135303	Cide__006104-RA	4e-20
44-226:	ENSDART00000102566	Cide__006107-RA	1e-53
44-227:	ENSDART00000161272	Cide__006111-RA	0
44-228:	ENSDART00000136966	Cide__006114-RA	1e-92
44-229:	ENSDART00000099604	Cide__006115-RA	0
44-230:	ENSDART00000187371	Cide__006116-RA	0
44-231:	ENSDART00000140439	Cide__006119-RA	6e-115
44-232:	ENSDART00000193306	Cide__006121-RA	0
44-233:	ENSDART00000099552	Cide__006122-RA	4e-160
44-234:	ENSDART00000147805	Cide__006123-RA	0
44-235:	ENSDART00000188132	Cide__006126-RA	0
44-236:	ENSDART00000063418	Cide__006127-RA	0
44-237:	ENSDART00000127805	Cide__006128-RA	0
44-238:	ENSDART00000145804	Cide__006129-RA	1e-82
44-239:	ENSDART00000087477	Cide__006130-RA	0
44-240:	ENSDART00000082445	Cide__006131-RA	5e-128
44-241:	ENSDART00000028940	Cide__006132-RA	4e-70
44-242:	ENSDART00000048831	Cide__006133-RA	0
44-243:	ENSDART00000077404	Cide__006134-RA	0
44-244:	ENSDART00000131268	Cide__006135-RA	1e-86
44-245:	ENSDART00000131350	Cide__006136-RA	0
44-246:	ENSDART00000048430	Cide__006137-RA	5e-109
44-247:	ENSDART00000063398	Cide__006139-RA	5e-121
44-248:	ENSDART00000131984	Cide__006141-RA	4e-24
44-249:	ENSDART00000162139	Cide__006143-RA	0
44-250:	ENSDART00000077373	Cide__006144-RA	9e-116
44-251:	ENSDART00000158537	Cide__006146-RA	0
44-252:	ENSDART00000167376	Cide__006148-RA	4e-110
44-253:	ENSDART00000184730	Cide__006149-RA	0
44-254:	ENSDART00000086490	Cide__006150-RA	0
44-255:	ENSDART00000165466	Cide__006151-RA	2e-149
44-256:	ENSDART00000140816	Cide__006152-RA	9e-171
44-257:	ENSDART00000114102	Cide__006157-RA	2e-46
## Alignment 45: score=3827.0 e_value=4.7e-320 N=78 10&LG24 plus
45- 0:	ENSDART00000141329	Cide__006297-RA	1e-37
45- 1:	ENSDART00000076304	Cide__006301-RA	0
45- 2:	ENSDART00000085792	Cide__006302-RA	0
45- 3:	ENSDART00000059795	Cide__006303-RA	0
45- 4:	ENSDART00000114966	Cide__006307-RA	0
45- 5:	ENSDART00000058622	Cide__006310-RA	6e-86
45- 6:	ENSDART00000125314	Cide__006314-RA	0
45- 7:	ENSDART00000052971	Cide__006316-RA	3e-89
45- 8:	ENSDART00000114210	Cide__006321-RA	0
45- 9:	ENSDART00000127073	Cide__006324-RA	1e-47
45- 10:	ENSDART00000170682	Cide__006328-RA	0
45- 11:	ENSDART00000102530	Cide__006329-RA	0
45- 12:	ENSDART00000009227	Cide__006331-RA	2e-162
45- 13:	ENSDART00000033121	Cide__006332-RA	4e-147
45- 14:	ENSDART00000126248	Cide__006333-RA	3e-117
45- 15:	ENSDART00000076575	Cide__006334-RA	1e-134
45- 16:	ENSDART00000086165	Cide__006335-RA	0
45- 17:	ENSDART00000184046	Cide__006336-RA	1e-112
45- 18:	ENSDART00000063071	Cide__006337-RA	0
45- 19:	ENSDART00000132976	Cide__006338-RA	0
45- 20:	ENSDART00000076693	Cide__006339-RA	0
45- 21:	ENSDART00000134890	Cide__006340-RA	6e-74
45- 22:	ENSDART00000122160	Cide__006341-RA	9e-108
45- 23:	ENSDART00000099262	Cide__006344-RA	0
45- 24:	ENSDART00000025691	Cide__006347-RA	2e-110
45- 25:	ENSDART00000020000	Cide__006348-RA	2e-26
45- 26:	ENSDART00000133463	Cide__006349-RA	0
45- 27:	ENSDART00000039187	Cide__006350-RA	0
45- 28:	ENSDART00000010420	Cide__006351-RA	9e-175
45- 29:	ENSDART00000005496	Cide__006353-RA	3e-67
45- 30:	ENSDART00000075259	Cide__006354-RA	4e-131
45- 31:	ENSDART00000081347	Cide__006355-RA	1e-39
45- 32:	ENSDART00000182496	Cide__006358-RA	0
45- 33:	ENSDART00000189832	Cide__006360-RA	4e-60
45- 34:	ENSDART00000113926	Cide__006361-RA	2e-143
45- 35:	ENSDART00000190653	Cide__006362-RA	0
45- 36:	ENSDART00000099270	Cide__006364-RA	1e-71
45- 37:	ENSDART00000015872	Cide__006365-RA	8e-135
45- 38:	ENSDART00000076731	Cide__006366-RA	0
45- 39:	ENSDART00000171494	Cide__006367-RA	3e-49
45- 40:	ENSDART00000193434	Cide__006370-RA	4e-62
45- 41:	ENSDART00000138099	Cide__006372-RA	1e-18
45- 42:	ENSDART00000185584	Cide__006375-RA	0
45- 43:	ENSDART00000086227	Cide__006377-RA	0
45- 44:	ENSDART00000183034	Cide__006380-RA	0
45- 45:	ENSDART00000099134	Cide__006383-RA	0
45- 46:	ENSDART00000025366	Cide__006386-RA	1e-106
45- 47:	ENSDART00000052307	Cide__006387-RA	0
45- 48:	ENSDART00000027242	Cide__006388-RA	0
45- 49:	ENSDART00000180052	Cide__006389-RA	0
45- 50:	ENSDART00000168014	Cide__006390-RA	0
45- 51:	ENSDART00000009134	Cide__006391-RA	0
45- 52:	ENSDART00000138242	Cide__006392-RA	1e-137
45- 53:	ENSDART00000014669	Cide__006393-RA	0
45- 54:	ENSDART00000145404	Cide__006394-RA	2e-145
45- 55:	ENSDART00000183868	Cide__006397-RA	0
45- 56:	ENSDART00000181217	Cide__006399-RA	8e-86
45- 57:	ENSDART00000190331	Cide__006400-RA	0
45- 58:	ENSDART00000171035	Cide__006401-RA	0
45- 59:	ENSDART00000190188	Cide__006402-RA	0
45- 60:	ENSDART00000166965	Cide__006403-RA	0
45- 61:	ENSDART00000160976	Cide__006404-RA	0
45- 62:	ENSDART00000158553	Cide__006405-RA	6e-116
45- 63:	ENSDART00000171267	Cide__006406-RA	0
45- 64:	ENSDART00000170418	Cide__006407-RA	0
45- 65:	ENSDART00000157515	Cide__006408-RA	0
45- 66:	ENSDART00000169225	Cide__006410-RA	3e-112
45- 67:	ENSDART00000166528	Cide__006412-RA	1e-140
45- 68:	ENSDART00000170767	Cide__006414-RA	1e-23
45- 69:	ENSDART00000167878	Cide__006416-RA	2e-82
45- 70:	ENSDART00000160536	Cide__006417-RA	5e-143
45- 71:	ENSDART00000159347	Cide__006418-RA	3e-78
45- 72:	ENSDART00000166945	Cide__006419-RA	4e-140
45- 73:	ENSDART00000175481	Cide__006421-RA	5e-139
45- 74:	ENSDART00000172621	Cide__006426-RA	0
45- 75:	ENSDART00000169845	Cide__006427-RA	0
45- 76:	ENSDART00000159954	Cide__006433-RA	0
45- 77:	ENSDART00000166085	Cide__006434-RA	1e-112
## Alignment 46: score=2443.0 e_value=1.4e-189 N=50 10&LG24 plus
46- 0:	ENSDART00000160468	Cide__006175-RA	1e-43
46- 1:	ENSDART00000077008	Cide__006180-RA	5e-71
46- 2:	ENSDART00000086861	Cide__006182-RA	0
46- 3:	ENSDART00000063347	Cide__006183-RA	0
46- 4:	ENSDART00000077161	Cide__006184-RA	4e-139
46- 5:	ENSDART00000137688	Cide__006185-RA	0
46- 6:	ENSDART00000126963	Cide__006186-RA	0
46- 7:	ENSDART00000148093	Cide__006188-RA	0
46- 8:	ENSDART00000169015	Cide__006189-RA	4e-140
46- 9:	ENSDART00000157179	Cide__006190-RA	9e-37
46- 10:	ENSDART00000155687	Cide__006191-RA	0
46- 11:	ENSDART00000185966	Cide__006192-RA	0
46- 12:	ENSDART00000111104	Cide__006194-RA	0
46- 13:	ENSDART00000162046	Cide__006195-RA	0
46- 14:	ENSDART00000132023	Cide__006196-RA	0
46- 15:	ENSDART00000029843	Cide__006198-RA	0
46- 16:	ENSDART00000137636	Cide__006200-RA	3e-30
46- 17:	ENSDART00000131897	Cide__006202-RA	0
46- 18:	ENSDART00000147705	Cide__006205-RA	1e-159
46- 19:	ENSDART00000136554	Cide__006209-RA	0
46- 20:	ENSDART00000132096	Cide__006210-RA	2e-47
46- 21:	ENSDART00000172548	Cide__006217-RA	1e-131
46- 22:	ENSDART00000166108	Cide__006225-RA	0
46- 23:	ENSDART00000149580	Cide__006226-RA	0
46- 24:	ENSDART00000112457	Cide__006230-RA	2e-143
46- 25:	ENSDART00000182129	Cide__006231-RA	0
46- 26:	ENSDART00000109752	Cide__006233-RA	0
46- 27:	ENSDART00000144329	Cide__006234-RA	5e-126
46- 28:	ENSDART00000177197	Cide__006235-RA	2e-131
46- 29:	ENSDART00000170182	Cide__006242-RA	0
46- 30:	ENSDART00000172306	Cide__006243-RA	4e-54
46- 31:	ENSDART00000184416	Cide__006245-RA	3e-92
46- 32:	ENSDART00000075123	Cide__006249-RA	5e-34
46- 33:	ENSDART00000158245	Cide__006251-RA	2e-15
46- 34:	ENSDART00000125986	Cide__006252-RA	0
46- 35:	ENSDART00000061274	Cide__006253-RA	4e-82
46- 36:	ENSDART00000186811	Cide__006254-RA	1e-176
46- 37:	ENSDART00000188997	Cide__006256-RA	3e-168
46- 38:	ENSDART00000077619	Cide__006260-RA	9e-134
46- 39:	ENSDART00000075943	Cide__006261-RA	3e-144
46- 40:	ENSDART00000168778	Cide__006262-RA	0
46- 41:	ENSDART00000170079	Cide__006263-RA	0
46- 42:	ENSDART00000016464	Cide__006265-RA	2e-145
46- 43:	ENSDART00000019267	Cide__006266-RA	0
46- 44:	ENSDART00000129647	Cide__006267-RA	3e-109
46- 45:	ENSDART00000003435	Cide__006270-RA	1e-164
46- 46:	ENSDART00000183077	Cide__006271-RA	2e-62
46- 47:	ENSDART00000171879	Cide__006274-RA	1e-56
46- 48:	ENSDART00000109816	Cide__006277-RA	2e-104
46- 49:	ENSDART00000150479	Cide__006278-RA	3e-95
## Alignment 47: score=2144.0 e_value=1.9e-170 N=44 10&LG24 plus
47- 0:	ENSDART00000128275	Cide__006450-RA	9e-13
47- 1:	ENSDART00000058627	Cide__006469-RA	0
47- 2:	ENSDART00000158897	Cide__006472-RA	1e-23
47- 3:	ENSDART00000040271	Cide__006474-RA	1e-180
47- 4:	ENSDART00000042441	Cide__006475-RA	4e-118
47- 5:	ENSDART00000136363	Cide__006480-RA	5e-39
47- 6:	ENSDART00000184168	Cide__006482-RA	0
47- 7:	ENSDART00000123467	Cide__006483-RA	0
47- 8:	ENSDART00000191985	Cide__006484-RA	0
47- 9:	ENSDART00000188821	Cide__006485-RA	3e-11
47- 10:	ENSDART00000126937	Cide__006486-RA	9e-86
47- 11:	ENSDART00000101012	Cide__006487-RA	0
47- 12:	ENSDART00000110202	Cide__006489-RA	3e-17
47- 13:	ENSDART00000183727	Cide__006490-RA	0
47- 14:	ENSDART00000112019	Cide__006491-RA	2e-37
47- 15:	ENSDART00000123754	Cide__006492-RA	0
47- 16:	ENSDART00000130793	Cide__006493-RA	0
47- 17:	ENSDART00000085031	Cide__006494-RA	0
47- 18:	ENSDART00000030709	Cide__006495-RA	3e-88
47- 19:	ENSDART00000126440	Cide__006496-RA	0
47- 20:	ENSDART00000131505	Cide__006497-RA	9e-125
47- 21:	ENSDART00000034555	Cide__006498-RA	0
47- 22:	ENSDART00000140803	Cide__006499-RA	0
47- 23:	ENSDART00000147031	Cide__006500-RA	0
47- 24:	ENSDART00000002622	Cide__006501-RA	0
47- 25:	ENSDART00000144431	Cide__006505-RA	0
47- 26:	ENSDART00000081794	Cide__006507-RA	0
47- 27:	ENSDART00000190606	Cide__006509-RA	2e-73
47- 28:	ENSDART00000160046	Cide__006510-RA	0
47- 29:	ENSDART00000113162	Cide__006511-RA	0
47- 30:	ENSDART00000109131	Cide__006515-RA	2e-41
47- 31:	ENSDART00000183684	Cide__006516-RA	3e-170
47- 32:	ENSDART00000007577	Cide__006517-RA	0
47- 33:	ENSDART00000109148	Cide__006518-RA	0
47- 34:	ENSDART00000158315	Cide__006519-RA	0
47- 35:	ENSDART00000005168	Cide__006520-RA	0
47- 36:	ENSDART00000133452	Cide__006521-RA	3e-146
47- 37:	ENSDART00000185493	Cide__006522-RA	0
47- 38:	ENSDART00000092684	Cide__006524-RA	2e-62
47- 39:	ENSDART00000003242	Cide__006525-RA	0
47- 40:	ENSDART00000189268	Cide__006531-RA	3e-24
47- 41:	ENSDART00000052268	Cide__006539-RA	0
47- 42:	ENSDART00000114533	Cide__006540-RA	0
47- 43:	ENSDART00000125299	Cide__006548-RA	0
## Alignment 48: score=1371.0 e_value=3.7e-96 N=28 10&LG24 plus
48- 0:	ENSDART00000081140	Cide__005493-RA	7e-140
48- 1:	ENSDART00000000887	Cide__005497-RA	2e-131
48- 2:	ENSDART00000001253	Cide__005498-RA	5e-71
48- 3:	ENSDART00000135082	Cide__005499-RA	7e-149
48- 4:	ENSDART00000145103	Cide__005500-RA	5e-47
48- 5:	ENSDART00000138161	Cide__005507-RA	2e-26
48- 6:	ENSDART00000026383	Cide__005511-RA	1e-125
48- 7:	ENSDART00000064901	Cide__005515-RA	0
48- 8:	ENSDART00000186501	Cide__005516-RA	6e-84
48- 9:	ENSDART00000057865	Cide__005517-RA	3e-53
48- 10:	ENSDART00000126643	Cide__005518-RA	3e-176
48- 11:	ENSDART00000147653	Cide__005519-RA	1e-83
48- 12:	ENSDART00000132967	Cide__005522-RA	6e-56
48- 13:	ENSDART00000155674	Cide__005524-RA	1e-145
48- 14:	ENSDART00000179978	Cide__005526-RA	1e-37
48- 15:	ENSDART00000101261	Cide__005528-RA	2e-107
48- 16:	ENSDART00000137932	Cide__005529-RA	0
48- 17:	ENSDART00000023766	Cide__005530-RA	4e-67
48- 18:	ENSDART00000136239	Cide__005531-RA	0
48- 19:	ENSDART00000168909	Cide__005533-RA	0
48- 20:	ENSDART00000020665	Cide__005534-RA	2e-180
48- 21:	ENSDART00000192395	Cide__005535-RA	0
48- 22:	ENSDART00000129441	Cide__005539-RA	0
48- 23:	ENSDART00000024450	Cide__005540-RA	3e-124
48- 24:	ENSDART00000122170	Cide__005541-RA	0
48- 25:	ENSDART00000114483	Cide__005542-RA	0
48- 26:	ENSDART00000184682	Cide__005543-RA	0
48- 27:	ENSDART00000065032	Cide__005544-RA	0
## Alignment 49: score=664.0 e_value=2e-38 N=14 10&LG24 plus
49- 0:	ENSDART00000115130	Cide__005396-RA	1e-131
49- 1:	ENSDART00000065036	Cide__005402-RA	0
49- 2:	ENSDART00000124502	Cide__005403-RA	5e-68
49- 3:	ENSDART00000188728	Cide__005406-RA	1e-43
49- 4:	ENSDART00000182761	Cide__005407-RA	6e-56
49- 5:	ENSDART00000175513	Cide__005409-RA	0
49- 6:	ENSDART00000193244	Cide__005410-RA	1e-81
49- 7:	ENSDART00000169885	Cide__005411-RA	3e-96
49- 8:	ENSDART00000073604	Cide__005413-RA	0
49- 9:	ENSDART00000067709	Cide__005416-RA	0
49- 10:	ENSDART00000084278	Cide__005419-RA	0
49- 11:	ENSDART00000112039	Cide__005420-RA	4e-74
49- 12:	ENSDART00000101142	Cide__005421-RA	0
49- 13:	ENSDART00000113101	Cide__005445-RA	7e-71
## Alignment 50: score=342.0 e_value=5.4e-12 N=7 10&LG24 plus
50- 0:	ENSDART00000073617	Cide__006576-RA	0
50- 1:	ENSDART00000150096	Cide__006577-RA	2e-144
50- 2:	ENSDART00000179510	Cide__006579-RA	2e-34
50- 3:	ENSDART00000166646	Cide__006587-RA	4e-84
50- 4:	ENSDART00000010626	Cide__006588-RA	0
50- 5:	ENSDART00000184484	Cide__006589-RA	0
50- 6:	ENSDART00000018532	Cide__006590-RA	4e-48
## Alignment 51: score=3572.0 e_value=1.4e-307 N=73 10&LG24 minus
51- 0:	ENSDART00000163788	Cide__005686-RA	9e-28
51- 1:	ENSDART00000159330	Cide__005661-RA	0
51- 2:	ENSDART00000157608	Cide__005660-RA	9e-47
51- 3:	ENSDART00000018017	Cide__005659-RA	0
51- 4:	ENSDART00000097670	Cide__005658-RA	0
51- 5:	ENSDART00000075563	Cide__005657-RA	3e-81
51- 6:	ENSDART00000016317	Cide__005656-RA	0
51- 7:	ENSDART00000158559	Cide__005655-RA	1e-34
51- 8:	ENSDART00000043961	Cide__005654-RA	0
51- 9:	ENSDART00000141824	Cide__005652-RA	1e-127
51- 10:	ENSDART00000121531	Cide__005651-RA	0
51- 11:	ENSDART00000182010	Cide__005650-RA	0
51- 12:	ENSDART00000145480	Cide__005649-RA	1e-94
51- 13:	ENSDART00000139868	Cide__005648-RA	0
51- 14:	ENSDART00000147368	Cide__005647-RA	0
51- 15:	ENSDART00000024282	Cide__005646-RA	4e-89
51- 16:	ENSDART00000059017	Cide__005644-RA	0
51- 17:	ENSDART00000099031	Cide__005642-RA	8e-126
51- 18:	ENSDART00000185333	Cide__005639-RA	0
51- 19:	ENSDART00000192716	Cide__005637-RA	5e-11
51- 20:	ENSDART00000129467	Cide__005636-RA	0
51- 21:	ENSDART00000026244	Cide__005635-RA	0
51- 22:	ENSDART00000181828	Cide__005634-RA	3e-118
51- 23:	ENSDART00000059322	Cide__005633-RA	0
51- 24:	ENSDART00000059028	Cide__005632-RA	9e-139
51- 25:	ENSDART00000108643	Cide__005631-RA	1e-103
51- 26:	ENSDART00000074553	Cide__005629-RA	1e-170
51- 27:	ENSDART00000132036	Cide__005628-RA	0
51- 28:	ENSDART00000129643	Cide__005627-RA	0
51- 29:	ENSDART00000123131	Cide__005624-RA	2e-20
51- 30:	ENSDART00000080763	Cide__005623-RA	7e-168
51- 31:	ENSDART00000011987	Cide__005622-RA	5e-150
51- 32:	ENSDART00000145596	Cide__005618-RA	6e-164
51- 33:	ENSDART00000110628	Cide__005617-RA	3e-44
51- 34:	ENSDART00000080772	Cide__005616-RA	0
51- 35:	ENSDART00000080781	Cide__005614-RA	1e-45
51- 36:	ENSDART00000064966	Cide__005613-RA	0
51- 37:	ENSDART00000139324	Cide__005612-RA	0
51- 38:	ENSDART00000064968	Cide__005611-RA	0
51- 39:	ENSDART00000169301	Cide__005610-RA	4e-143
51- 40:	ENSDART00000136364	Cide__005609-RA	0
51- 41:	ENSDART00000064974	Cide__005607-RA	3e-138
51- 42:	ENSDART00000039536	Cide__005605-RA	8e-51
51- 43:	ENSDART00000064975	Cide__005604-RA	2e-18
51- 44:	ENSDART00000021100	Cide__005603-RA	0
51- 45:	ENSDART00000041382	Cide__005602-RA	3e-87
51- 46:	ENSDART00000080843	Cide__005601-RA	3e-115
51- 47:	ENSDART00000028855	Cide__005598-RA	0
51- 48:	ENSDART00000184287	Cide__005597-RA	0
51- 49:	ENSDART00000167821	Cide__005594-RA	0
51- 50:	ENSDART00000191023	Cide__005592-RA	0
51- 51:	ENSDART00000144214	Cide__005587-RA	0
51- 52:	ENSDART00000142895	Cide__005585-RA	4e-41
51- 53:	ENSDART00000109432	Cide__005583-RA	0
51- 54:	ENSDART00000193875	Cide__005581-RA	0
51- 55:	ENSDART00000101089	Cide__005579-RA	2e-93
51- 56:	ENSDART00000109282	Cide__005577-RA	6e-67
51- 57:	ENSDART00000004181	Cide__005576-RA	0
51- 58:	ENSDART00000101077	Cide__005575-RA	9e-91
51- 59:	ENSDART00000092011	Cide__005571-RA	0
51- 60:	ENSDART00000127331	Cide__005569-RA	0
51- 61:	ENSDART00000132995	Cide__005568-RA	7e-161
51- 62:	ENSDART00000047954	Cide__005567-RA	0
51- 63:	ENSDART00000038888	Cide__005565-RA	0
51- 64:	ENSDART00000135355	Cide__005562-RA	0
51- 65:	ENSDART00000039145	Cide__005561-RA	2e-69
51- 66:	ENSDART00000092110	Cide__005560-RA	0
51- 67:	ENSDART00000193067	Cide__005559-RA	0
51- 68:	ENSDART00000145346	Cide__005556-RA	9e-56
51- 69:	ENSDART00000064212	Cide__005555-RA	1e-12
51- 70:	ENSDART00000064210	Cide__005554-RA	6e-114
51- 71:	ENSDART00000138748	Cide__005550-RA	4e-164
51- 72:	ENSDART00000127581	Cide__005545-RA	6e-50
## Alignment 52: score=2320.0 e_value=8.9e-174 N=47 10&LG24 minus
52- 0:	ENSDART00000109916	Cide__005488-RA	5e-87
52- 1:	ENSDART00000186099	Cide__005484-RA	1e-140
52- 2:	ENSDART00000165942	Cide__005483-RA	0
52- 3:	ENSDART00000108595	Cide__005482-RA	0
52- 4:	ENSDART00000050177	Cide__005481-RA	7e-140
52- 5:	ENSDART00000109882	Cide__005480-RA	4e-41
52- 6:	ENSDART00000093228	Cide__005479-RA	8e-118
52- 7:	ENSDART00000121959	Cide__005478-RA	4e-47
52- 8:	ENSDART00000101414	Cide__005476-RA	4e-105
52- 9:	ENSDART00000031165	Cide__005475-RA	4e-180
52- 10:	ENSDART00000139825	Cide__005474-RA	7e-152
52- 11:	ENSDART00000122397	Cide__005473-RA	6e-111
52- 12:	ENSDART00000108587	Cide__005472-RA	0
52- 13:	ENSDART00000162434	Cide__005471-RA	4e-78
52- 14:	ENSDART00000133927	Cide__005469-RA	0
52- 15:	ENSDART00000114491	Cide__005466-RA	0
52- 16:	ENSDART00000154208	Cide__005465-RA	2e-15
52- 17:	ENSDART00000063093	Cide__005463-RA	5e-60
52- 18:	ENSDART00000005292	Cide__005461-RA	0
52- 19:	ENSDART00000192704	Cide__005459-RA	6e-155
52- 20:	ENSDART00000157776	Cide__005458-RA	4e-151
52- 21:	ENSDART00000172632	Cide__005457-RA	0
52- 22:	ENSDART00000161903	Cide__005455-RA	5e-125
52- 23:	ENSDART00000161096	Cide__005454-RA	0
52- 24:	ENSDART00000161887	Cide__005453-RA	0
52- 25:	ENSDART00000190025	Cide__005452-RA	0
52- 26:	ENSDART00000157947	Cide__005451-RA	0
52- 27:	ENSDART00000158994	Cide__005450-RA	1e-148
52- 28:	ENSDART00000170548	Cide__005449-RA	3e-115
52- 29:	ENSDART00000168549	Cide__005448-RA	1e-83
52- 30:	ENSDART00000171320	Cide__005447-RA	0
52- 31:	ENSDART00000164770	Cide__005446-RA	2e-122
52- 32:	ENSDART00000163788	Cide__005445-RA	0
52- 33:	ENSDART00000110735	Cide__005444-RA	4e-142
52- 34:	ENSDART00000109744	Cide__005442-RA	0
52- 35:	ENSDART00000121729	Cide__005440-RA	0
52- 36:	ENSDART00000041068	Cide__005439-RA	0
52- 37:	ENSDART00000123312	Cide__005438-RA	1e-104
52- 38:	ENSDART00000166206	Cide__005434-RA	0
52- 39:	ENSDART00000181304	Cide__005433-RA	0
52- 40:	ENSDART00000163702	Cide__005429-RA	1e-85
52- 41:	ENSDART00000186945	Cide__005428-RA	0
52- 42:	ENSDART00000165877	Cide__005427-RA	2e-133
52- 43:	ENSDART00000166686	Cide__005426-RA	6e-108
52- 44:	ENSDART00000162617	Cide__005425-RA	0
52- 45:	ENSDART00000166234	Cide__005424-RA	8e-152
52- 46:	ENSDART00000160673	Cide__005423-RA	8e-86
## Alignment 53: score=1515.0 e_value=1.9e-122 N=32 10&LG24 minus
53- 0:	ENSDART00000180325	Cide__006663-RA	7e-145
53- 1:	ENSDART00000022840	Cide__006662-RA	1e-135
53- 2:	ENSDART00000058411	Cide__006658-RA	2e-124
53- 3:	ENSDART00000100073	Cide__006656-RA	0
53- 4:	ENSDART00000036375	Cide__006655-RA	6e-174
53- 5:	ENSDART00000127228	Cide__006654-RA	0
53- 6:	ENSDART00000190467	Cide__006653-RA	7e-58
53- 7:	ENSDART00000053702	Cide__006651-RA	3e-23
53- 8:	ENSDART00000081978	Cide__006648-RA	2e-77
53- 9:	ENSDART00000108780	Cide__006644-RA	9e-29
53- 10:	ENSDART00000059476	Cide__006642-RA	2e-116
53- 11:	ENSDART00000135903	Cide__006641-RA	1e-72
53- 12:	ENSDART00000136551	Cide__006640-RA	0
53- 13:	ENSDART00000059478	Cide__006639-RA	0
53- 14:	ENSDART00000163287	Cide__006637-RA	4e-180
53- 15:	ENSDART00000157633	Cide__006636-RA	3e-77
53- 16:	ENSDART00000169455	Cide__006635-RA	3e-63
53- 17:	ENSDART00000114487	Cide__006634-RA	3e-66
53- 18:	ENSDART00000171854	Cide__006633-RA	4e-34
53- 19:	ENSDART00000147449	Cide__006631-RA	1e-58
53- 20:	ENSDART00000135598	Cide__006627-RA	2e-95
53- 21:	ENSDART00000145220	Cide__006626-RA	0
53- 22:	ENSDART00000141713	Cide__006625-RA	7e-61
53- 23:	ENSDART00000128275	Cide__006623-RA	2e-168
53- 24:	ENSDART00000192123	Cide__006622-RA	1e-174
53- 25:	ENSDART00000110384	Cide__006621-RA	0
53- 26:	ENSDART00000142833	Cide__006616-RA	2e-178
53- 27:	ENSDART00000123405	Cide__006600-RA	3e-91
53- 28:	ENSDART00000159412	Cide__006599-RA	0
53- 29:	ENSDART00000018532	Cide__006590-RA	4e-48
53- 30:	ENSDART00000187527	Cide__006574-RA	0
53- 31:	ENSDART00000130793	Cide__006548-RA	1e-17
## Alignment 54: score=280.0 e_value=1.4e-10 N=6 10&LG24 minus
54- 0:	ENSDART00000180042	Cide__006461-RA	9e-40
54- 1:	ENSDART00000160231	Cide__006460-RA	0
54- 2:	ENSDART00000161744	Cide__006459-RA	4e-148
54- 3:	ENSDART00000172191	Cide__006458-RA	2e-99
54- 4:	ENSDART00000085556	Cide__006453-RA	5e-94
54- 5:	ENSDART00000160018	Cide__006436-RA	4e-94
## Alignment 55: score=263.0 e_value=9.4e-11 N=6 11&LG02 plus
55- 0:	ENSDART00000179697	Cide__000453-RA	6e-32
55- 1:	ENSDART00000172919	Cide__000461-RA	1e-21
55- 2:	ENSDART00000166501	Cide__000462-RA	0
55- 3:	ENSDART00000161712	Cide__000463-RA	2e-56
55- 4:	ENSDART00000168621	Cide__000464-RA	7e-11
55- 5:	ENSDART00000173116	Cide__000469-RA	0
## Alignment 56: score=318.0 e_value=6.1e-12 N=7 11&LG06 plus
56- 0:	ENSDART00000125119	Cide__032668-RA	2e-45
56- 1:	ENSDART00000086287	Cide__032669-RA	2e-157
56- 2:	ENSDART00000172008	Cide__032674-RA	2e-131
56- 3:	ENSDART00000127292	Cide__032678-RA	1e-21
56- 4:	ENSDART00000109204	Cide__032680-RA	0
56- 5:	ENSDART00000161605	Cide__032685-RA	4e-125
56- 6:	ENSDART00000055709	Cide__032688-RA	2e-18
## Alignment 57: score=631.0 e_value=7.6e-36 N=14 11&LG06 minus
57- 0:	ENSDART00000155844	Cide__032437-RA	5e-32
57- 1:	ENSDART00000008409	Cide__032436-RA	9e-146
57- 2:	ENSDART00000182896	Cide__032424-RA	1e-11
57- 3:	ENSDART00000018131	Cide__032421-RA	7e-115
57- 4:	ENSDART00000158266	Cide__032417-RA	2e-68
57- 5:	ENSDART00000182121	Cide__032412-RA	1e-50
57- 6:	ENSDART00000126761	Cide__032411-RA	3e-126
57- 7:	ENSDART00000166357	Cide__032404-RA	0
57- 8:	ENSDART00000162369	Cide__032401-RA	1e-42
57- 9:	ENSDART00000009788	Cide__032396-RA	0
57- 10:	ENSDART00000163656	Cide__032392-RA	2e-25
57- 11:	ENSDART00000167863	Cide__032388-RA	2e-19
57- 12:	ENSDART00000055694	Cide__032386-RA	6e-49
57- 13:	ENSDART00000163578	Cide__032383-RA	0
## Alignment 58: score=500.0 e_value=1.7e-25 N=11 11&LG06 minus
58- 0:	ENSDART00000173219	Cide__032709-RA	0
58- 1:	ENSDART00000103450	Cide__032708-RA	0
58- 2:	ENSDART00000043756	Cide__032706-RA	0
58- 3:	ENSDART00000122319	Cide__032705-RA	1e-159
58- 4:	ENSDART00000065853	Cide__032702-RA	8e-174
58- 5:	ENSDART00000041443	Cide__032701-RA	0
58- 6:	ENSDART00000163958	Cide__032699-RA	0
58- 7:	ENSDART00000125753	Cide__032697-RA	1e-69
58- 8:	ENSDART00000165024	Cide__032696-RA	7e-70
58- 9:	ENSDART00000122756	Cide__032680-RA	1e-23
58- 10:	ENSDART00000101667	Cide__032663-RA	6e-15
## Alignment 59: score=484.0 e_value=3.6e-24 N=11 11&LG06 minus
59- 0:	ENSDART00000185088	Cide__033056-RA	0
59- 1:	ENSDART00000167285	Cide__033053-RA	3e-154
59- 2:	ENSDART00000123263	Cide__033052-RA	0
59- 3:	ENSDART00000183700	Cide__033051-RA	2e-161
59- 4:	ENSDART00000168368	Cide__033050-RA	3e-49
59- 5:	ENSDART00000130477	Cide__033028-RA	3e-11
59- 6:	ENSDART00000154109	Cide__033002-RA	1e-13
59- 7:	ENSDART00000065949	Cide__032997-RA	6e-100
59- 8:	ENSDART00000158598	Cide__032994-RA	3e-112
59- 9:	ENSDART00000103650	Cide__032988-RA	3e-68
59- 10:	ENSDART00000011178	Cide__032980-RA	1e-17
## Alignment 60: score=330.0 e_value=6.5e-16 N=8 11&LG06 minus
60- 0:	ENSDART00000021369	Cide__032687-RA	1e-67
60- 1:	ENSDART00000172008	Cide__032674-RA	2e-131
60- 2:	ENSDART00000109204	Cide__032653-RA	2e-13
60- 3:	ENSDART00000187115	Cide__032634-RA	3e-57
60- 4:	ENSDART00000164423	Cide__032621-RA	3e-121
60- 5:	ENSDART00000076650	Cide__032620-RA	2e-104
60- 6:	ENSDART00000130573	Cide__032619-RA	2e-145
60- 7:	ENSDART00000019008	Cide__032617-RA	0
## Alignment 61: score=2917.0 e_value=6.7e-251 N=61 11&LG10 plus
61- 0:	ENSDART00000180049	Cide__033600-RA	1e-14
61- 1:	ENSDART00000109585	Cide__033622-RA	2e-126
61- 2:	ENSDART00000185744	Cide__033623-RA	2e-130
61- 3:	ENSDART00000081035	Cide__033624-RA	7e-61
61- 4:	ENSDART00000115085	Cide__033626-RA	0
61- 5:	ENSDART00000104072	Cide__033630-RA	0
61- 6:	ENSDART00000122222	Cide__033632-RA	6e-19
61- 7:	ENSDART00000090401	Cide__033637-RA	2e-22
61- 8:	ENSDART00000154627	Cide__033642-RA	0
61- 9:	ENSDART00000080770	Cide__033643-RA	0
61- 10:	ENSDART00000080752	Cide__033644-RA	0
61- 11:	ENSDART00000018948	Cide__033645-RA	1e-57
61- 12:	ENSDART00000104046	Cide__033646-RA	0
61- 13:	ENSDART00000188329	Cide__033647-RA	7e-167
61- 14:	ENSDART00000156389	Cide__033649-RA	0
61- 15:	ENSDART00000111624	Cide__033650-RA	2e-93
61- 16:	ENSDART00000125984	Cide__033654-RA	1e-37
61- 17:	ENSDART00000019248	Cide__033656-RA	2e-167
61- 18:	ENSDART00000182590	Cide__033657-RA	0
61- 19:	ENSDART00000156499	Cide__033658-RA	0
61- 20:	ENSDART00000155474	Cide__033659-RA	0
61- 21:	ENSDART00000110882	Cide__033660-RA	0
61- 22:	ENSDART00000182081	Cide__033661-RA	0
61- 23:	ENSDART00000162694	Cide__033662-RA	0
61- 24:	ENSDART00000059732	Cide__033663-RA	2e-91
61- 25:	ENSDART00000080355	Cide__033665-RA	0
61- 26:	ENSDART00000176141	Cide__033666-RA	2e-60
61- 27:	ENSDART00000103973	Cide__033675-RA	0
61- 28:	ENSDART00000138964	Cide__033676-RA	0
61- 29:	ENSDART00000181679	Cide__033680-RA	0
61- 30:	ENSDART00000103983	Cide__033681-RA	0
61- 31:	ENSDART00000103987	Cide__033682-RA	0
61- 32:	ENSDART00000005639	Cide__033685-RA	2e-129
61- 33:	ENSDART00000054735	Cide__033686-RA	1e-90
61- 34:	ENSDART00000037894	Cide__033688-RA	0
61- 35:	ENSDART00000182743	Cide__033689-RA	9e-52
61- 36:	ENSDART00000103997	Cide__033694-RA	0
61- 37:	ENSDART00000030420	Cide__033697-RA	1e-106
61- 38:	ENSDART00000164982	Cide__033699-RA	1e-62
61- 39:	ENSDART00000110140	Cide__033701-RA	0
61- 40:	ENSDART00000042220	Cide__033702-RA	0
61- 41:	ENSDART00000065984	Cide__033703-RA	1e-81
61- 42:	ENSDART00000124574	Cide__033706-RA	2e-102
61- 43:	ENSDART00000027532	Cide__033708-RA	4e-175
61- 44:	ENSDART00000080051	Cide__033711-RA	1e-127
61- 45:	ENSDART00000181626	Cide__033715-RA	0
61- 46:	ENSDART00000091182	Cide__033718-RA	2e-105
61- 47:	ENSDART00000114288	Cide__033722-RA	4e-29
61- 48:	ENSDART00000122136	Cide__033730-RA	2e-89
61- 49:	ENSDART00000065996	Cide__033733-RA	0
61- 50:	ENSDART00000112567	Cide__033734-RA	0
61- 51:	ENSDART00000111850	Cide__033736-RA	5e-127
61- 52:	ENSDART00000080201	Cide__033742-RA	0
61- 53:	ENSDART00000193120	Cide__033744-RA	3e-72
61- 54:	ENSDART00000003646	Cide__033746-RA	6e-162
61- 55:	ENSDART00000110152	Cide__033747-RA	5e-94
61- 56:	ENSDART00000125024	Cide__033749-RA	9e-18
61- 57:	ENSDART00000169066	Cide__033750-RA	0
61- 58:	ENSDART00000127846	Cide__033758-RA	0
61- 59:	ENSDART00000111829	Cide__033762-RA	2e-70
61- 60:	ENSDART00000089601	Cide__033785-RA	3e-29
## Alignment 62: score=713.0 e_value=3.7e-39 N=15 11&LG10 plus
62- 0:	ENSDART00000179888	Cide__034460-RA	0
62- 1:	ENSDART00000052912	Cide__034461-RA	0
62- 2:	ENSDART00000125368	Cide__034468-RA	1e-18
62- 3:	ENSDART00000013642	Cide__034469-RA	0
62- 4:	ENSDART00000130131	Cide__034471-RA	2e-137
62- 5:	ENSDART00000172982	Cide__034473-RA	0
62- 6:	ENSDART00000179561	Cide__034474-RA	2e-79
62- 7:	ENSDART00000189296	Cide__034478-RA	5e-49
62- 8:	ENSDART00000164522	Cide__034480-RA	0
62- 9:	ENSDART00000171910	Cide__034484-RA	6e-79
62- 10:	ENSDART00000182914	Cide__034486-RA	1e-60
62- 11:	ENSDART00000047126	Cide__034487-RA	0
62- 12:	ENSDART00000181342	Cide__034490-RA	0
62- 13:	ENSDART00000191417	Cide__034493-RA	1e-84
62- 14:	ENSDART00000163660	Cide__034508-RA	0
## Alignment 63: score=667.0 e_value=1.9e-34 N=14 11&LG10 plus
63- 0:	ENSDART00000163978	Cide__033401-RA	0
63- 1:	ENSDART00000005217	Cide__033404-RA	0
63- 2:	ENSDART00000035737	Cide__033405-RA	7e-114
63- 3:	ENSDART00000122133	Cide__033406-RA	1e-44
63- 4:	ENSDART00000104505	Cide__033407-RA	9e-85
63- 5:	ENSDART00000172834	Cide__033410-RA	1e-29
63- 6:	ENSDART00000166465	Cide__033411-RA	0
63- 7:	ENSDART00000191463	Cide__033412-RA	7e-68
63- 8:	ENSDART00000163477	Cide__033415-RA	0
63- 9:	ENSDART00000173289	Cide__033418-RA	3e-100
63- 10:	ENSDART00000162152	Cide__033419-RA	8e-21
63- 11:	ENSDART00000017551	Cide__033423-RA	0
63- 12:	ENSDART00000158390	Cide__033425-RA	0
63- 13:	ENSDART00000004423	Cide__033431-RA	0
## Alignment 64: score=586.0 e_value=4.4e-26 N=12 11&LG10 plus
64- 0:	ENSDART00000005485	Cide__033894-RA	0
64- 1:	ENSDART00000112328	Cide__033900-RA	0
64- 2:	ENSDART00000180372	Cide__033903-RA	0
64- 3:	ENSDART00000011657	Cide__033904-RA	0
64- 4:	ENSDART00000081544	Cide__033905-RA	5e-139
64- 5:	ENSDART00000159922	Cide__033906-RA	0
64- 6:	ENSDART00000115249	Cide__033907-RA	0
64- 7:	ENSDART00000111919	Cide__033910-RA	0
64- 8:	ENSDART00000158479	Cide__033911-RA	0
64- 9:	ENSDART00000136108	Cide__033912-RA	0
64- 10:	ENSDART00000147670	Cide__033913-RA	0
64- 11:	ENSDART00000125446	Cide__033914-RA	0
## Alignment 65: score=577.0 e_value=6.6e-27 N=12 11&LG10 plus
65- 0:	ENSDART00000166357	Cide__033548-RA	0
65- 1:	ENSDART00000082512	Cide__033552-RA	6e-46
65- 2:	ENSDART00000042972	Cide__033554-RA	0
65- 3:	ENSDART00000184753	Cide__033555-RA	1e-158
65- 4:	ENSDART00000172837	Cide__033556-RA	0
65- 5:	ENSDART00000174539	Cide__033561-RA	2e-19
65- 6:	ENSDART00000192914	Cide__033562-RA	0
65- 7:	ENSDART00000123568	Cide__033563-RA	0
65- 8:	ENSDART00000124999	Cide__033564-RA	0
65- 9:	ENSDART00000036581	Cide__033565-RA	0
65- 10:	ENSDART00000082458	Cide__033566-RA	1e-48
65- 11:	ENSDART00000127982	Cide__033582-RA	0
## Alignment 66: score=496.0 e_value=4.6e-20 N=10 11&LG10 plus
66- 0:	ENSDART00000172838	Cide__034440-RA	2e-48
66- 1:	ENSDART00000173116	Cide__034444-RA	6e-128
66- 2:	ENSDART00000162491	Cide__034446-RA	0
66- 3:	ENSDART00000166691	Cide__034447-RA	0
66- 4:	ENSDART00000167826	Cide__034448-RA	0
66- 5:	ENSDART00000163185	Cide__034449-RA	0
66- 6:	ENSDART00000167347	Cide__034450-RA	7e-54
66- 7:	ENSDART00000163923	Cide__034451-RA	2e-161
66- 8:	ENSDART00000173293	Cide__034452-RA	0
66- 9:	ENSDART00000173098	Cide__034453-RA	2e-45
## Alignment 67: score=442.0 e_value=2.9e-29 N=10 11&LG10 plus
67- 0:	ENSDART00000157054	Cide__033387-RA	0
67- 1:	ENSDART00000121537	Cide__033390-RA	3e-124
67- 2:	ENSDART00000157042	Cide__033391-RA	1e-131
67- 3:	ENSDART00000050762	Cide__033392-RA	3e-48
67- 4:	ENSDART00000027386	Cide__033394-RA	0
67- 5:	ENSDART00000002318	Cide__033395-RA	3e-42
67- 6:	ENSDART00000066191	Cide__033396-RA	0
67- 7:	ENSDART00000110097	Cide__033397-RA	2e-86
67- 8:	ENSDART00000155844	Cide__033408-RA	3e-24
67- 9:	ENSDART00000166445	Cide__033432-RA	6e-27
## Alignment 68: score=316.0 e_value=8.6e-13 N=7 11&LG10 plus
68- 0:	ENSDART00000129955	Cide__033767-RA	1e-155
68- 1:	ENSDART00000077406	Cide__033768-RA	0
68- 2:	ENSDART00000112156	Cide__033769-RA	5e-104
68- 3:	ENSDART00000016472	Cide__033771-RA	0
68- 4:	ENSDART00000172879	Cide__033772-RA	3e-43
68- 5:	ENSDART00000091664	Cide__033791-RA	0
68- 6:	ENSDART00000031937	Cide__033806-RA	2e-21
## Alignment 69: score=314.0 e_value=4.5e-14 N=7 11&LG10 plus
69- 0:	ENSDART00000173009	Cide__033439-RA	0
69- 1:	ENSDART00000167814	Cide__033440-RA	2e-13
69- 2:	ENSDART00000124104	Cide__033441-RA	0
69- 3:	ENSDART00000066179	Cide__033448-RA	3e-65
69- 4:	ENSDART00000040812	Cide__033456-RA	1e-53
69- 5:	ENSDART00000082517	Cide__033462-RA	2e-33
69- 6:	ENSDART00000082519	Cide__033477-RA	2e-15
## Alignment 70: score=279.0 e_value=3e-11 N=7 11&LG10 plus
70- 0:	ENSDART00000155844	Cide__033482-RA	3e-11
70- 1:	ENSDART00000018131	Cide__033494-RA	2e-34
70- 2:	ENSDART00000166357	Cide__033510-RA	5e-47
70- 3:	ENSDART00000082511	Cide__033519-RA	6e-24
70- 4:	ENSDART00000036581	Cide__033524-RA	1e-15
70- 5:	ENSDART00000163578	Cide__033537-RA	0
70- 6:	ENSDART00000041417	Cide__033548-RA	7e-17
## Alignment 71: score=11964.0 e_value=0 N=244 11&LG10 minus
71- 0:	ENSDART00000128309	Cide__034411-RA	0
71- 1:	ENSDART00000006703	Cide__034410-RA	0
71- 2:	ENSDART00000036513	Cide__034409-RA	0
71- 3:	ENSDART00000136827	Cide__034407-RA	0
71- 4:	ENSDART00000029695	Cide__034406-RA	0
71- 5:	ENSDART00000138487	Cide__034404-RA	1e-57
71- 6:	ENSDART00000186028	Cide__034403-RA	0
[truncated: 20,293 more rows]

## Sheet: Table S7
Table S7 The colinearity blocks of miRNA between grass carp and zebrafish.
Blocks	Blocks of grass carp	Blocks of zebrafish	E value
## Alignment 0: score=267.0 e_value=9.9e-18 N=6 LG02&chr3 minus
0- 0:	novel0072	dre-miR-7132-3p	3e-07
0- 1:	novel0116	dre-miR-7132-5p	2e-08
0- 2:	miR-193b	dre-miR-193b-3p	2e-08
0- 3:	miR-181c	dre-miR-181c-5p	2e-08
0- 4:	novel0127	dre-miR-150	2e-08
0- 5:	novel0091	dre-miR-196b	2e-08
## Alignment 1: score=287.0 e_value=4.2e-20 N=6 LG06&chr23 plus
1- 0:	novel0303	dre-miR-135c	2e-08
1- 1:	miR-34	dre-miR-34a	2e-08
1- 2:	miR-200b	dre-miR-200b-3p	2e-08
1- 3:	novel0266	dre-miR-200a-3p	6e-08
1- 4:	novel0268	dre-miR-7149-5p	2e-07
1- 5:	novel0309	dre-miR-26b	2e-08
## Alignment 2: score=260.0 e_value=8.7e-12 N=6 LG06&chr23 minus
2- 0:	novel0301	dre-miR-205-5p	2e-08
2- 1:	novel0306	dre-miR-29b3-3p	2e-05
2- 2:	novel0309	dre-miR-26b	2e-08
2- 3:	novel0281	dre-miR-1388-3p	2e-08
2- 4:	novel0285	dre-miR-1	2e-08
2- 5:	novel0287	dre-miR-133a-3p	7e-08
## Alignment 3: score=251.0 e_value=1.1e-09 N=6 LG08&chr1 minus
3- 0:	novel0358	dre-miR-722	2e-08
3- 1:	novel0392	dre-miR-16b	2e-08
3- 2:	novel0397	dre-miR-734	2e-08
3- 3:	novel0410	dre-miR-18a	2e-08
3- 4:	novel0414	dre-miR-459-3p	2e-08
3- 5:	novel0415	dre-miR-155	2e-08
## Alignment 4: score=280.0 e_value=1.9e-15 N=6 LG13&chr14 minus
4- 0:	novel0628	dre-miR-194b	0.0002
4- 1:	novel0631	dre-miR-145-5p	2e-08
4- 2:	novel0632	dre-miR-143	6e-08
4- 3:	novel0639	dre-miR-18c	2e-07
4- 4:	novel0614	dre-miR-458-3p	2e-08
4- 5:	novel0615	dre-miR-218a	2e-08
## Alignment 5: score=449.0 e_value=8.9e-36 N=10 LG16&chr9 minus
5- 0:	novel0757	dre-miR-17a-5p	2e-05
5- 1:	novel0759	dre-miR-18b-5p	2e-08
5- 2:	novel0763	dre-miR-26a-5p	2e-08
5- 3:	miR-222	dre-miR-222a-3p	2e-07
5- 4:	novel0790	dre-miR-221-3p	2e-08
5- 5:	novel0792	dre-miR-16c-5p	2e-08
5- 6:	novel0771	dre-miR-1788-5p	2e-08
5- 7:	novel0776	dre-miR-153c-3p	2e-08
5- 8:	novel0804	dre-miR-10b-5p	2e-08
5- 9:	novel0779	dre-miR-148	3e-07
## Alignment 6: score=342.0 e_value=9.2e-28 N=8 LG17&chr5 minus
6- 0:	novel0853	dre-miR-455-5p	2e-08
6- 1:	novel0822	dre-miR-144-3p	2e-07
6- 2:	miR-451	dre-miR-451	2e-08
6- 3:	novel0829	dre-miR-125b-5p	6e-08
6- 4:	miR-454b	dre-miR-454b	2e-08
6- 5:	miR-301b	dre-miR-301b-3p	2e-08
6- 6:	miR-142a-5p	dre-miR-142a-5p	6e-08
6- 7:	miR-199-3p	dre-miR-199-3p	2e-08
## Alignment 7: score=305.0 e_value=2.4e-17 N=7 LG18&chr6 minus
7- 0:	let-7e	dre-let-7a	0.001
7- 1:	let-7j	dre-let-7j	2e-08
7- 2:	novel0892	dre-miR-141-3p	6e-08
7- 3:	miR-101a	dre-miR-101a	2e-08
7- 4:	novel0903	dre-miR-193a-5p	2e-08
7- 5:	novel0904	dre-miR-365	3e-07
7- 6:	novel0909	dre-miR-10d-5p	5e-09
## Alignment 8: score=427.0 e_value=1.9e-36 N=9 LG24&chr10 plus
8- 0:	miR-23b	dre-miR-23b	2e-08
8- 1:	novel1238	dre-miR-27d	8e-07
8- 2:	miR-301c	dre-miR-301c-3p	2e-08
8- 3:	novel1242	dre-miR-218b	2e-07
8- 4:	miR-192	dre-miR-192	6e-08
8- 5:	miR-454a	dre-miR-454a	2e-08
8- 6:	miR-130a	dre-miR-130a	2e-08
8- 7:	novel1282	dre-miR-212-3p	3e-07
8- 8:	miR-2184	dre-miR-2184	6e-08

## Sheet: Table S8
Table S8 Tissue-specific miRNAs in the grass carp
ID	Ti value	single/clustered	specific/common	tissue-specific
novel0008	1	single	specific
novel0009	0.918035	single	specific
sCY.novel_167	0.955319	single	specific
novel0010	0.875543	clustered	specific
novel0039	0.924393	clustered	specific
novel0040	0.882925	single	specific
novel0041	0.74902	single	specific
novel0011	0.948718	single	specific
novel0012	0.998312	single	specific	hatching stage
novel0013	0.931707	single	specific	hatching stage
novel0014	0.972632	single	specific
novel0015	0.994837	clustered	specific	hatching stage
novel0042	0.993851	clustered	specific	hatching stage
novel0016	0.993023	single	specific	hatching stage
novel0043	0.743966	single	specific
novel0017	0.885714	single	specific
novel0044	0.878261	single	specific
novel0018	0.964162	single	specific	hatching stage
novel0045	0.949727	single	specific	hatching stage
novel0019	1	single	specific	hatching stage
novel0046	0.866966	single	specific
novel0047	0.984348	single	specific
novel0048	0.3018	single	specific
novel0049	0.979775	single	specific
novel0050	0.979654	single	specific
novel0051	0.86776	single	specific
novel0020	0.775824	single	specific
novel0052	0.763636	single	specific
novel0053	1	single	specific
novel0021	0.985747	single	specific
novel0022	0.69322	single	specific	intestine
novel0054	0.992683	clustered	specific	hatching stage
novel0023	0.990536	clustered	specific
novel0024	0.990236	single	specific
novel0025	0.771817	single	specific
novel0055	0.973991	single	specific	hatching stage
sCY.novel_123	0.977537	single	specific	hatching stage
novel0026	0.592308	single	specific
novel0056	0.901299	single	specific
novel0057	0.98188	single	specific	hatching stage
novel0058	0.436456	clustered	specific
miR-15b	0.907608	clustered	common
novel0027	1	single	specific
novel0028	0.849231	clustered	specific
novel0059	0.849231	clustered	specific
novel0060	0.912121	single	specific	brain
novel0061	0.852629	single	specific
novel0029	0.567568	single	specific
novel0030	0.796552	single	specific
novel0031	0.721875	clustered	specific
novel0062	0.716667	clustered	specific
novel0032	0.980645	single	specific
novel0033	0.681732	single	specific
novel0063	0.794477	single	specific
novel0034	1	single	specific
novel0035	0.648276	single	specific
novel0036	0.993893	single	specific	hatching stage
novel0037	0.72	single	specific
novel0038	0.866667	single	specific
novel0064	1	single	specific
novel0065	0.735329	single	specific
sCY.novel_47	0.941379	single	specific
novel0111	1	single	specific
novel0112	0.754839	single	specific
novel0066	1	single	specific	hatching stage
novel0067	0.754839	single	specific
novel0068	0.96	single	specific
novel0069	0.974927	single	specific	hatching stage
novel0070	0.987234	single	specific	hatching stage
novel0071	1	single	specific	hatching stage
novel0113	0.956923	single	specific
novel0114	0.409249	single	specific
novel0115	0.608333	single	specific
sCY.novel_66	0.92381	single	specific
sCY.novel_67	0.92381	single	specific
sCY.novel_104	0.663636	single	specific
sCY.novel_105	0.663636	single	specific
sCY.novel_113	0.663636	single	specific
sCY.novel_90	0.663636	single	specific
sCY.novel_98	0.663636	single	specific
novel0072	0.971178	clustered	specific	hatching stage
novel0116	0.940118	clustered	specific
novel0073	1	single	specific
novel0074	0.806491	single	specific
novel0075	1	single	specific
novel0117	0.751301	single	specific
novel0118	0.612494	single	specific
novel0119	0.977169	single	specific	hatching stage
novel0076	0.968148	single	specific	hatching stage
novel0120	0.503448	single	specific
sCY.novel_2	0.610432	single	specific
novel0121	0.757806	single	specific
novel0122	0.869108	clustered	specific
miR-193b	0.946812	clustered	common
novel0123	1	single	specific	hatching stage
novel0077	0.898073	single	specific
novel0124	0.953425	single	specific
novel0078	1	single	specific
sCY.novel_28	0.677477	clustered	specific	intestine
novel0125	1	clustered	specific
novel0079	0.734615	single	specific
novel0080	0.980071	single	specific	hatching stage
novel0081	1	clustered	specific
novel0126	1	clustered	specific
novel0082	0.856305	clustered	specific
novel0083	0.797607	clustered	specific
novel0084	0.713333	single	specific
miR-181c	0.962038	single	common
novel0085	0.669231	single	specific
novel0086	0.964856	single	specific
novel0087	0.88972	single	specific
novel0127	0.98219	single	specific
novel0088	1	single	specific
novel0128	0.993478	single	specific
novel0089	0.907143	single	specific
novel0129	0.697804	clustered	specific
novel0090	0.557316	clustered	specific
novel0130	0.853333	single	specific
novel0091	0.898188	single	specific
novel0092	0.914954	single	specific
novel0093	0.960064	single	specific
novel0094	0.582226	single	specific
sCY.novel_51	0.897297	single	specific	hatching stage
sCY.novel_74	0.983108	single	specific	intestine
novel0095	0.812769	single	specific
novel0131	0.787097	single	specific
novel0132	1	single	specific
miR-199-5p	0.639253	clustered	common
novel0133	0.466667	clustered	specific	gill
novel0096	0.974178	single	specific	hatching stage
sCY.novel_33	0.859535	single	specific
novel0134	0.975155	single	specific	hatching stage
novel0135	0.749381	single	specific
novel0097	0.996596	single	specific	hatching stage
sCY.novel_84	0.836364	single	specific
novel0098	1	single	specific
novel0099	0.987558	single	specific
novel0100	0.797173	single	specific
novel0101	0.949091	single	specific
novel0136	1	single	specific	hatching stage
novel0102	1	clustered	specific
novel0103	0.999232	clustered	specific	hatching stage
novel0104	1	clustered	specific
novel0105	0.999232	clustered	specific	hatching stage
novel0137	0.52809	clustered	specific
novel0106	0.498305	clustered	specific
novel0107	0.995781	single	specific	hatching stage
novel0138	0.978704	single	specific	hatching stage
novel0108	0.985965	single	specific
novel0109	0.648276	single	specific
novel0110	0.869231	single	specific
novel0139	0.993043	single	specific
novel0140	1	single	specific
sCY.novel_24	0.914076	single	specific
novel0165	0.969811	single	specific
novel0141	0.859468	single	specific
miR-146b	0.753518	single	common
novel0142	0.920513	single	specific
novel0143	0.718644	single	specific
novel0166	0.965373	single	specific	hatching stage
novel0144	0.938462	single	specific	hatching stage
miR-22a	0.542009	single	common
novel0167	0.985714	single	specific
novel0145	0.938629	single	specific	hatching stage
novel0168	0.961428	single	specific
novel0169	1	single	specific
novel0146	0.823182	single	specific
sCY.novel_109	0.98	single	specific
novel0147	0.983246	single	specific	hatching stage
novel0170	0.865179	single	specific
novel0148	0.857143	single	specific
novel0149	0.863158	single	specific
novel0171	0.972294	single	specific	hatching stage
novel0172	0.954839	single	specific
novel0150	0.909474	single	specific	brain
novel0151	0.951613	single	specific
novel0152	0.973913	single	specific	hatching stage
novel0153	0.895238	clustered	specific
novel0154	0.993785	clustered	specific
novel0173	0.835966	single	specific
novel0155	0.629457	single	specific	muscle
novel0156	0.941865	single	specific	hatching stage
novel0157	0.88473	clustered	specific
novel0174	0.931052	clustered	specific
novel0175	0.928	single	specific
miR-126-5p	0.74982	single	common
miR-126a-5p	0.74982	single	common
miR-126b-5p	0.74982	clustered	common
miR-126b-3p	0.790197	clustered	common
novel0158	0.749784	clustered	specific
novel0176	0.926854	single	specific
novel0159	1	single	specific
novel0160	0.662626	single	specific
novel0161	0.997297	clustered	specific
novel0162	1	clustered	specific
novel0163	0.989952	single	specific	brain
novel0177	0.925	clustered	specific
novel0164	0.925	clustered	specific
novel0178	0.837037	single	specific
sCY.novel_3	0.567956	single	specific
novel0197	0.987059	clustered	specific	intestine
novel0179	0.987059	clustered	specific	intestine
novel0180	1	single	specific	gill
sCY.novel_27	0.972209	single	specific	hatching stage
sCY.novel_6	0.944262	single	specific
novel0181	0.986232	single	specific	hatching stage
novel0198	0.930435	single	specific
novel0199	0.991898	single	specific	hatching stage
novel0182	1	single	specific	brain
sCY.novel_77	0.995833	single	specific
novel0183	0.813391	single	specific
novel0200	0.9125	single	specific
novel0184	0.623712	clustered	specific
novel0185	0.774064	clustered	specific
novel0201	0.928571	single	specific
novel0203	0.888745	single	specific
novel0186	0.9988	single	specific
novel0204	0.918681	single	specific
novel0205	0.94717	single	specific
novel0206	0.987234	single	specific	hatching stage
novel0187	0.913261	clustered	specific
novel0188	0.981579	clustered	specific
novel0207	0.80402	clustered	specific
novel0189	0.80402	clustered	specific
novel0208	0.929842	single	specific
novel0209	0.998693	single	specific	hatching stage
novel0190	0.985148	single	specific
novel0191	0.812903	single	specific
novel0210	0.75	single	specific
novel0211	0.584615	single	specific
novel0192	0.878393	single	specific
novel0212	0.878378	single	specific
novel0213	0.868778	single	specific
novel0193	0.964821	single	specific	hatching stage
miR-30e-3p	0.519148	clustered	common
novel0194	0.364785	clustered	specific
sCY.novel_60	0.875	single	specific
novel0195	0.966553	single	specific	hatching stage
novel0214	1	clustered	specific	hatching stage
novel0196	0.997161	clustered	specific	hatching stage
novel0215	0.914141	single	specific	brain
novel0216	0.795562	single	specific
novel0240	0.923529	single	specific
novel0217	0.953809	single	specific
novel0218	1	single	specific
novel0241	0.960674	single	specific	hatching stage
miR-202-5p	0.863057	clustered	common
miR-202-3p	0.744	clustered	common
novel0242	1	single	specific
novel0243	0.853012	single	specific	gill
novel0244	0.93224	single	specific
novel0219	0.8	single	specific
novel0220	0.857143	single	specific
novel0221	0.844013	single	specific	hatching stage
novel0222	0.967273	single	specific	brain
novel0223	0.789269	single	specific
sCY.novel_171	0.89763	single	specific	hatching stage
novel0245	0.993407	single	specific
novel0224	0.825514	single	specific	brain
novel0225	0.992476	single	specific	hatching stage
novel0226	0.921715	single	specific
novel0246	0.905907	single	specific	hatching stage
novel0227	0.989744	clustered	specific	hatching stage
miR-30e-5p	0.729502	clustered	common
novel0228	0.364837	clustered	specific
novel0229	0.611765	single	specific
novel0247	0.85	single	specific
novel0248	0.979074	single	specific	hatching stage
novel0230	1	single	specific	brain
novel0231	0.89437	single	specific	hatching stage
novel0232	0.99879	single	specific	hatching stage
novel0233	1	single	specific
novel0234	1	single	specific
novel0249	0.960563	single	specific
novel0250	0.979167	single	specific
novel0235	0.996596	single	specific	hatching stage
novel0251	0.895068	single	specific
sCY.novel_79	0.962826	single	specific	hatching stage
sCY.novel_82	0.962826	single	specific	hatching stage
novel0236	0.957895	single	specific
sCY.novel_73	0.945783	single	specific
novel0237	1	single	specific
novel0238	0.615385	single	specific
novel0252	0.909091	clustered	specific	hatching stage
novel0253	0.979198	clustered	specific
novel0254	0.985043	single	specific
novel0255	0.733333	single	specific
sCY.novel_141	0.890323	single	specific
sCY.novel_142	0.890323	single	specific
sCY.novel_147	0.890323	single	specific
novel0256	0.985043	single	specific
novel0239	0.722449	single	specific
novel0257	0.913402	single	specific	heart
novel0258	0.766667	single	specific
novel0294	0.834977	single	specific
novel0295	0.828016	single	specific
novel0259	0.866667	single	specific
novel0296	0.977982	clustered	specific	hatching stage
novel0297	0.977982	clustered	specific	hatching stage
novel0298	0.907977	single	specific
novel0299	0.862069	single	specific
novel0260	0.867154	single	specific
novel0300	0.888944	single	specific
novel0301	0.872337	single	specific
novel0261	0.766667	single	specific
novel0262	0.984289	single	specific
novel0302	0.772727	single	specific
novel0303	0.964334	single	specific
let-7g	0.538555	single	common
novel0263	0.964062	single	specific
novel0304	0.534426	single	specific
novel0305	0.980317	single	specific	hatching stage
novel0306	0.584635	single	specific
novel0264	0.959936	single	specific	hatching stage
miR-34	0.92332	single	common
miR-34a	0.92332	single	common
novel0265	0.986916	single	specific
novel0307	0.998333	single	specific	hatching stage
novel0308	0.8	single	specific
miR-200b	0.705457	clustered	common
novel0266	0.96954	clustered	specific
novel0267	0.813863	clustered	specific
novel0268	0.986842	clustered	specific	hatching stage
novel0269	1	clustered	specific
novel0309	0.286344	clustered	specific
novel0270	0.965517	clustered	specific
novel0310	0.728107	clustered	specific
novel0271	0.536471	clustered	specific
novel0272	0.940496	single	specific	hatching stage
novel0311	0.458273	single	specific
novel0273	0.564103	single	specific
novel0274	0.56	single	specific
novel0275	0.821429	single	specific
novel0276	0.871875	single	specific
novel0277	0.803704	single	specific
novel0312	0.997733	single	specific	hatching stage
novel0278	0.811765	single	specific
novel0279	0.95375	single	specific	hatching stage
novel0313	0.952028	single	specific	hatching stage
novel0280	0.997733	single	specific	hatching stage
novel0281	0.837505	single	specific
novel0314	0.95	clustered	specific
novel0282	0.95	clustered	specific
novel0283	0.855293	single	specific
novel0315	0.820513	single	specific
novel0284	0.950764	single	specific
novel0285	0.886753	single	specific
novel0286	0.897436	clustered	specific
novel0287	0.958898	clustered	specific
novel0288	0.821429	single	specific
novel0289	0.979221	single	specific
novel0316	0.27382	single	specific
novel0290	0.967581	single	specific	hatching stage
novel0291	0.453195	single	specific
novel0292	0.998063	single	specific	hatching stage
novel0293	0.899819	single	specific
novel0333	0.755172	clustered	specific
novel0334	0.917241	clustered	specific
novel0317	0.723132	single	specific
novel0335	1	single	specific
novel0318	0.963158	single	specific
novel0336	0.914286	single	specific
novel0337	0.755556	single	specific
novel0338	0.992683	clustered	specific	hatching stage
novel0319	0.990536	clustered	specific
novel0339	0.786667	single	specific
novel0340	1	single	specific
novel0320	0.8425	single	specific	hatching stage
novel0341	0.985046	single	specific	hatching stage
novel0321	1	single	specific
novel0342	0.945794	single	specific
novel0343	0.938308	single	specific	hatching stage
novel0344	0.926399	single	specific
novel0345	0.877778	single	specific
novel0346	1	single	specific
novel0347	0.830345	single	specific
novel0322	0.884211	single	specific
novel0323	0.912069	single	specific	brain
sCY.novel_29	0.915424	single	specific
novel0324	0.978218	single	specific	hatching stage
novel0325	0.86	single	specific
sCY.novel_88	0.466667	single	specific
novel0348	0.995455	single	specific	hatching stage
novel0326	1	single	specific	hatching stage
novel0349	0.978439	single	specific	hatching stage
novel0350	0.768166	single	specific
sCY.novel_17	0.929032	single	specific	hatching stage
novel0327	0.986087	single	specific	hatching stage
novel0328	0.942857	single	specific
sCY.novel_110	0.946528	single	specific
novel0329	0.983099	single	specific
novel0330	0.945916	single	specific
novel0351	0.837333	single	specific
novel0352	0.871575	single	specific
novel0353	0.93913	single	specific
novel0331	0.977525	single	specific	hatching stage
novel0332	0.703957	single	specific
novel0354	0.895652	single	specific
novel0355	0.974617	single	specific	hatching stage
novel0356	0.756127	single	specific
novel0357	0.824824	single	specific
novel0384	0.999274	clustered	specific
novel0385	0.999274	clustered	specific
novel0386	0.999274	clustered	specific
novel0387	0.999274	clustered	specific
novel0388	0.841667	single	specific
sCY.novel_68	0.771429	single	specific
novel0389	0.990293	single	specific
sCY.novel_111	0.983859	single	specific	hatching stage
novel0358	0.749381	single	specific
sCY.novel_39	0.827219	single	specific
novel0390	0.632653	single	specific
novel0359	0.979487	single	specific
novel0391	0.981	single	specific	hatching stage
sCY.novel_46	0.976	single	specific
novel0392	0.546058	clustered	specific
novel0360	0.769231	clustered	specific
novel0393	0.917038	clustered	specific
novel0361	1	single	specific
sCY.novel_138	0.688889	single	specific
novel0362	0.981818	single	specific
novel0394	0.527586	single	specific
novel0363	0.348837	single	specific
novel0395	1	single	specific
novel0364	0.989189	single	specific	brain
novel0365	0.536364	clustered	specific
novel0396	0.536364	clustered	specific
novel0397	0.981523	single	specific
novel0398	0.757143	single	specific
novel0366	0.985619	single	specific
novel0399	0.926975	single	specific
novel0400	1	single	specific	hatching stage
novel0401	0.985075	clustered	specific
novel0367	0.987654	clustered	specific
novel0402	0.444156	single	specific	brain
novel0368	1	single	specific	hatching stage
novel0403	0.488889	single	specific
novel0369	0.991919	clustered	specific
novel0370	0.879583	clustered	specific
novel0371	0.992069	clustered	specific	hatching stage
novel0372	0.995918	clustered	specific	hatching stage
novel0404	0.746114	single	specific
novel0405	0.990327	single	specific	hatching stage
novel0373	0.946512	single	specific
novel0374	0.999054	single	specific
novel0375	0.518453	single	specific
novel0376	0.971134	single	specific	brain
novel0406	0.733333	clustered	specific
novel0377	0.733333	clustered	specific
novel0407	0.745622	clustered	specific
miR-19b-3p	0.632905	clustered	common
novel0408	0.877168	clustered	specific
novel0409	0.794986	clustered	specific
novel0410	0.97531	clustered	specific
novel0411	0.952135	clustered	specific
novel0378	0.641176	clustered	specific
novel0412	0.927273	single	specific
novel0379	0.962434	single	specific
sCY.novel_168	0.866667	single	specific
novel0413	0.888276	single	specific	heart
novel0414	0.964085	single	specific
novel0415	0.78287	single	specific
novel0380	0.942105	single	specific
novel0381	1	single	specific
novel0382	1	single	specific
novel0383	0.623723	single	specific
novel0416	1	single	specific
novel0448	1	single	specific	hatching stage
novel0417	0.978647	clustered	specific
novel0418	0.978585	clustered	specific
novel0419	0.88	single	specific
novel0420	0.83569	clustered	specific
novel0421	0.847245	clustered	specific
sCY.novel_132	0.971792	single	specific
novel0449	1	single	specific
novel0450	1	single	specific
novel0422	0.872727	single	specific
novel0423	0.916971	clustered	specific
novel0451	0.867154	clustered	specific
novel0424	1	single	specific
novel0425	0.787366	single	specific
sCY.novel_139	0.983859	single	specific	hatching stage
novel0426	0.812769	single	specific
novel0452	0.542857	clustered	specific
novel0427	1	clustered	specific
novel0428	0.961905	single	specific
novel0453	0.62807	single	specific	gill
sCY.novel_152	0.747826	single	specific
novel0429	0.831579	single	specific
novel0430	0.967308	single	specific	hatching stage
novel0431	0.955556	clustered	specific
novel0454	0.955556	clustered	specific
novel0432	0.539459	clustered	specific
novel0455	0.9	clustered	specific
novel0456	0.86286	single	specific
sCY.novel_16	0.822222	single	specific
novel0433	0.826316	single	specific
novel0434	0.784	single	specific	heart
novel0457	0.890909	single	specific
novel0458	0.993103	single	specific
novel0459	0.983784	single	specific
novel0435	0.93806	single	specific	hatching stage
novel0460	0.955743	clustered	specific
novel0436	0.955743	clustered	specific
novel0461	0.955743	clustered	specific
novel0437	0.955743	clustered	specific
novel0438	0.568293	single	specific
novel0439	0.734066	single	specific	brain
novel0440	0.649735	single	specific
novel0441	0.89	single	specific
sCY.novel_149	0.833333	single	specific
novel0462	0.812769	single	specific
novel0442	0.997753	single	specific
novel0443	1	single	specific
novel0463	0.689076	clustered	specific
sCY.novel_65	0.882353	clustered	specific
novel0464	0.659432	single	specific
novel0465	0.915	single	specific
novel0466	0.885714	single	specific
novel0444	0.989286	single	specific
novel0445	1	single	specific	hatching stage
novel0446	0.949616	single	specific
novel0467	1	single	specific
novel0447	0.963636	single	specific
novel0468	1	single	specific
novel0469	1	single	specific	hatching stage
novel0470	0.984635	single	specific
novel0471	0.883871	single	specific
novel0489	0.993821	single	specific	hatching stage
novel0490	0.974468	single	specific	hatching stage
novel0491	1	single	specific	hatching stage
novel0492	0.977477	single	specific	hatching stage
novel0493	0.864333	single	specific
novel0472	0.902857	single	specific
novel0473	0.859629	single	specific
novel0494	0.507692	single	specific
novel0474	1	single	specific
novel0495	0.6875	single	specific
novel0496	0.992	single	specific
novel0475	1	single	specific
novel0476	0.976364	single	specific
sCY.novel_158	0.881909	single	specific
sCY.novel_160	0.881909	single	specific
novel0497	0.9986	single	specific	hatching stage
novel0498	1	single	specific
novel0499	1	single	specific
novel0500	0.924303	single	specific	hatching stage
sCY.novel_165	1	single	specific
sCY.novel_81	0.755556	clustered	specific
sCY.novel_164	0.560465	clustered	specific
novel0501	0.864286	single	specific
novel0502	0.973112	single	specific
novel0477	0.964334	single	specific
sCY.novel_9	0.624638	single	specific
sCY.novel_62	0.88	single	specific
novel0503	0.934707	single	specific
novel0504	1	single	specific	hatching stage
novel0505	0.902857	single	specific	hatching stage
novel0478	0.878261	single	specific
novel0479	0.435206	single	specific
novel0480	0.952381	single	specific
novel0481	0.95539	single	specific	hatching stage
novel0482	0.707463	single	specific
novel0483	0.938586	single	specific
novel0484	1	single	specific	hatching stage
novel0485	0.964063	single	specific
novel0506	0.948718	single	specific
novel0486	0.875	single	specific
novel0487	1	single	specific
novel0488	0.725581	single	specific
novel0530	1	single	specific	hatching stage
novel0531	1	single	specific
novel0532	0.993151	single	specific	hatching stage
novel0507	0.75	single	specific
novel0533	0.576471	single	specific
novel0508	1	single	specific	hatching stage
novel0509	0.979059	single	specific	hatching stage
novel0510	0.969492	single	specific
novel0534	0.956825	single	specific
novel0535	0.864516	single	specific
novel0536	0.988571	clustered	specific
novel0511	0.988571	clustered	specific
novel0537	0.87037	single	specific
novel0512	0.96625	single	specific
novel0513	1	single	specific
novel0538	1	single	specific
novel0539	0.717241	single	specific
novel0514	0.996742	single	specific
novel0515	0.826087	single	specific
novel0516	0.996444	single	specific	hatching stage
novel0517	0.985761	single	specific	hatching stage
novel0540	0.85509	single	specific	heart
novel0518	0.950155	clustered	specific	gill
novel0541	0.96124	clustered	specific	hatching stage
novel0519	0.928205	single	specific
sCY.novel_41	0.794737	single	specific
novel0520	1	single	specific
novel0521	0.8	single	specific
novel0522	0.832101	single	specific
novel0543	0.958903	clustered	specific
novel0544	0.961608	clustered	specific
novel0523	0.698592	clustered	specific
novel0545	0.940349	clustered	specific
novel0524	0.912913	single	specific
novel0525	1	single	specific
novel0526	0.707143	single	specific
miR-29b	0.788894	clustered	common
sCY.novel_121	0.558828	clustered	specific
miR-29a	0.550341	clustered	common
sCY.novel_49	0.800306	single	specific	brain
sCY.novel_61	0.800306	single	specific	brain
sCY.novel_125	0.971638	single	specific	hatching stage
sCY.novel_126	0.971638	single	specific	hatching stage
novel0527	0.981022	single	specific	hatching stage
novel0546	0.924419	single	specific
novel0528	0.762376	single	specific
novel0529	0.935972	single	specific
novel0547	0.99942	single	specific	hatching stage
novel0548	0.98209	single	specific
novel0549	0.88	single	specific
novel0573	0.909474	single	specific
novel0550	0.865217	single	specific	hatching stage
sCY.novel_69	0.729825	single	specific
novel0574	0.881818	single	specific
sCY.novel_129	0.735135	single	specific
novel0575	0.882908	single	specific
novel0551	1	single	specific
novel0576	0.974131	single	specific
novel0577	0.95584	single	specific
novel0578	0.910204	single	specific
novel0552	0.975758	single	specific
novel0579	0.975	single	specific
novel0580	1	clustered	specific
novel0553	1	clustered	specific
novel0554	0.624441	clustered	specific
novel0555	0.774116	clustered	specific
novel0556	0.236686	clustered	specific
novel0557	0.496659	clustered	specific
novel0558	0.918182	single	specific	hatching stage
sCY.novel_14	0.768831	clustered	specific
novel0559	0.96	clustered	specific
novel0560	0.924393	clustered	specific
novel0581	0.875543	clustered	specific
novel0582	0.963043	single	specific	gill
novel0583	0.778771	single	specific	heart
novel0561	0.782609	single	specific
novel0562	0.945042	single	specific	hatching stage
novel0563	0.674074	single	specific
novel0584	0.718644	single	specific
novel0564	1	single	specific
novel0565	0.979661	single	specific	hatching stage
novel0566	0.77931	single	specific
sCY.novel_64	0.476006	single	specific
novel0585	0.977193	single	specific
sCY.novel_25	0.931034	single	specific	hatching stage
novel0586	0.956863	single	specific
novel0587	0.9988	single	specific
novel0567	0.956757	clustered	specific
novel0588	0.956757	clustered	specific
novel0589	0.913514	single	specific
miR-196a	0.874637	single	common
novel0590	1	single	specific	hatching stage
novel0568	0.824	single	specific
novel0591	0.987945	single	specific	hatching stage
novel0569	1	single	specific
novel0592	0.5	single	specific
novel0593	0.497436	single	specific
novel0594	0.688889	single	specific
novel0595	0.926625	single	specific
novel0596	0.935294	single	specific
novel0570	0.877419	single	specific
novel0597	1	single	specific
novel0598	1	single	specific
novel0571	0.996271	single	specific	hatching stage
novel0599	0.878545	single	specific
sCY.novel_145	0.894214	single	specific
novel0600	0.643902	single	specific
novel0572	0.971875	single	specific	hatching stage
sCY.novel_116	0.970055	single	specific
novel0605	0.769088	clustered	specific
novel0612	0.680268	clustered	specific
novel0636	0.953964	single	specific	hatching stage
novel0617	0.944334	single	specific
novel0618	0.944334	single	specific
novel0650	0.956098	single	specific
novel0604	0.673684	single	specific
novel0606	1	clustered	specific
novel0619	0.990711	clustered	specific	hatching stage
novel0620	1	single	specific
novel0616	0.907802	single	specific
novel0622	0.933418	single	specific
novel0621	0.958621	single	specific
novel0625	0.871429	single	specific
novel0623	0.781818	single	specific
novel0627	0.652174	single	specific	brain
novel0624	0.985507	single	specific	hatching stage
novel0637	0.755556	single	specific
novel0626	0.92	clustered	specific
novel0649	0.92	clustered	specific
novel0601	0.993821	single	specific	hatching stage
novel0602	0.991455	single	specific	hatching stage
novel0603	0.981538	single	specific
novel0628	0.951852	clustered	specific
novel0607	0.993119	clustered	specific
novel0629	0.789269	single	specific
novel0608	0.843478	single	specific
novel0609	0.987919	single	specific
novel0630	0.917391	single	specific
novel0631	0.878484	clustered	specific
novel0632	0.89951	clustered	specific
novel0633	0.83252	single	specific
novel0610	1	single	specific	hatching stage
novel0611	0.990593	single	specific	hatching stage
novel0634	0.968889	single	specific
novel0635	0.980591	clustered	specific
miR-19c	0.909145	clustered	common
novel0638	0.946561	clustered	specific
novel0639	0.957979	clustered	specific
novel0640	0.665889	single	specific
novel0641	1	single	specific
novel0642	1	single	specific
novel0643	1	single	specific
novel0644	0.873684	single	specific
novel0645	0.8	single	specific
novel0613	0.862745	single	specific
novel0614	0.713889	single	specific
novel0615	0.695384	clustered	specific
novel0646	0.961181	clustered	specific	heart
novel0647	0.83125	single	specific
novel0648	0.894545	single	specific
novel0676	0.979167	single	specific	hatching stage
novel0677	0.910204	single	specific
novel0651	0.826723	single	specific
novel0652	1	single	specific
novel0653	0.75621	single	specific
sCY.novel_30	0.888889	single	specific
novel0654	0.945455	single	specific	hatching stage
novel0678	0.930794	clustered	specific	brain
novel0679	0.679359	clustered	specific
novel0655	0.536943	clustered	specific
sCY.novel_70	0.992262	single	specific	hatching stage
novel0656	0.804819	single	specific	heart
novel0680	1	clustered	specific
novel0681	0.819355	clustered	specific
novel0657	1	single	specific	hatching stage
sCY.novel_100	0.979506	single	specific	intestine
novel0658	0.822707	single	specific
novel0659	0.761905	single	specific
novel0682	1	single	specific
novel0660	0.96	single	specific
novel0661	0.933333	single	specific
novel0662	0.858824	single	specific
novel0663	0.73	single	specific
novel0683	0.936691	clustered	specific
novel0684	0.867002	clustered	specific
novel0664	0.982143	single	specific
novel0685	1	single	specific
novel0665	0.855738	single	specific
novel0666	0.96309	single	specific	hatching stage
novel0686	1	single	specific
novel0687	0.992063	single	specific	hatching stage
novel0667	0.768539	single	specific
novel0668	0.877019	single	specific
novel0688	0.965726	single	specific
sCY.novel_148	0.4	single	specific
novel0669	0.907143	clustered	specific
novel0689	0.907143	clustered	specific
novel0690	0.70303	single	specific	brain
novel0670	0.92	single	specific
novel0671	0.873469	single	specific
novel0672	0.688889	single	specific
novel0691	0.985777	single	specific	brain
novel0692	0.8	single	specific
novel0693	0.848941	single	specific
novel0694	0.984288	single	specific
novel0673	0.911242	clustered	specific
novel0695	0.889655	clustered	specific
novel0674	0.895794	single	specific	intestine
novel0675	0.958442	single	specific
novel0696	0.964706	single	specific
novel0697	1	single	specific
novel0698	0.699563	clustered	specific
let-7c	0.622195	clustered	common
novel0699	0.762271	clustered	specific
novel0721	0.944898	single	specific
novel0722	0.99263	single	specific	hatching stage
novel0700	0.902703	single	specific
novel0701	0.995413	single	specific	hatching stage
novel0702	0.982353	single	specific
novel0723	0.936502	single	specific
novel0703	0.9	single	specific
novel0724	0.804706	single	specific	gill
novel0725	1	single	specific
novel0726	0.998305	single	specific	hatching stage
novel0727	0.955	single	specific
novel0728	0.795	single	specific
novel0729	1	single	specific
novel0704	0.710526	single	specific
novel0730	0.93913	single	specific	hatching stage
novel0731	1	single	specific	hatching stage
novel0705	0.978301	single	specific
novel0706	0.978301	single	specific
novel0732	0.8875	single	specific
novel0707	0.888182	single	specific
novel0708	0.610345	clustered	specific
novel0733	0.610345	clustered	specific
novel0709	0.907143	single	specific
novel0734	0.996596	single	specific	hatching stage
novel0735	0.976251	clustered	specific
novel0736	0.86459	clustered	specific
sCY.novel_155	0.631977	single	specific
novel0710	0.705882	single	specific
novel0711	0.969825	single	specific	hatching stage
novel0712	0.558333	single	specific
sCY.novel_124	0.977537	single	specific	hatching stage
novel0713	0.944114	single	specific
novel0737	0.972898	clustered	specific
novel0714	0.742702	clustered	specific
novel0738	0.76	single	specific
sCY.novel_58	0.850794	single	specific
novel0739	1	single	specific	hatching stage
novel0740	0.818182	single	specific
sCY.novel_7	0.944262	single	specific
novel0741	0.75	clustered	specific
novel0742	0.521376	clustered	specific
novel0743	0.464807	clustered	specific
novel0715	0.422222	single	specific
novel0744	0.84	single	specific
novel0745	0.99021	single	specific	hatching stage
novel0746	1	clustered	specific
miR-21	0.554204	clustered	common
sCY.novel_122	0.977537	single	specific	hatching stage
novel0747	0.966667	single	specific
novel0716	0.951351	single	specific
novel0748	1	single	specific
novel0749	0.780702	single	specific
novel0750	0.905738	single	specific	hatching stage
novel0717	0.985294	single	specific	hatching stage
miR-142-5p	0.801762	clustered	common
miR-142b-5p	0.801762	single	common
miR-142a-3p	0.795358	clustered	common
miR-142-3p	0.795349	clustered	common
novel0751	0.991837	single	specific
sCY.novel_151	0.895053	single	specific
novel0752	0.988298	single	specific	hatching stage
novel0753	0.988298	single	specific	hatching stage
novel0718	0.527586	single	specific
novel0719	0.783697	single	specific
novel0720	0.608	single	specific	brain
novel0754	0.881081	single	specific
novel0756	0.74599	clustered	specific
novel0757	0.877163	clustered	specific
novel0758	0.794986	clustered	specific
novel0759	0.958577	clustered	specific
novel0760	1	single	specific
novel0782	0.972287	single	specific
novel0761	0.68932	single	specific
novel0762	0.660606	single	specific
novel0763	0.585433	single	specific
novel0783	1	single	specific	hatching stage
novel0764	1	single	specific
sCY.novel_12	0.8016	single	specific
sCY.novel_45	0.774648	single	specific	gill
novel0765	0.687179	clustered	specific
novel0784	0.697561	clustered	specific
sCY.novel_56	0.896	single	specific
novel0785	0.941458	single	specific
sCY.novel_169	0.672	single	specific
novel0766	0.773333	single	specific
novel0786	0.518453	single	specific
novel0787	0.736364	single	specific
novel0767	0.957877	single	specific
novel0788	0.925234	single	specific
novel0789	0.902549	single	specific
novel0768	0.976471	single	specific
miR-222	0.63695	clustered	common
novel0790	0.63648	clustered	specific
novel0791	0.613236	single	specific
novel0769	1	single	specific
novel0792	0.51764	single	specific
novel0793	0.794667	single	specific	gill
novel0771	0.783333	single	specific
novel0772	0.991429	single	specific
novel0794	0.925496	single	specific
novel0773	1	single	specific
novel0774	0.848232	single	specific
novel0775	0.978858	single	specific	hatching stage
novel0776	0.939092	single	specific
novel0777	0.944422	single	specific
novel0795	0.736743	single	specific
novel0796	0.911111	single	specific
novel0778	0.916971	single	specific
novel0797	0.518453	clustered	specific
novel0798	0.391304	clustered	specific
novel0799	0.836364	single	specific
novel0800	0.925496	single	specific
sCY.novel_75	0.749697	single	specific
novel0801	0.98	single	specific	hatching stage
novel0802	1	single	specific
novel0803	1	single	specific	hatching stage
sCY.novel_101	1	single	specific
sCY.novel_89	1	single	specific
sCY.novel_87	0.956491	single	specific	hatching stage
novel0804	0.889101	single	specific
novel0805	1	single	specific
sCY.novel_63	1	single	specific
sCY.novel_120	0.729709	clustered	specific
novel0779	0.966667	clustered	specific
miR-148	0.687004	clustered	common
novel0806	0.618182	single	specific	brain
novel0780	0.993143	single	specific	hatching stage
novel0755	0.925581	single	specific
novel0781	0.690196	single	specific
novel0845	0.901235	clustered	specific
novel0807	0.868182	clustered	specific
novel0808	0.755556	single	specific
novel0846	0.739914	single	specific
novel0847	0.996571	single	specific	hatching stage
novel0809	0.983151	single	specific	hatching stage
novel0848	0.998802	single	specific	hatching stage
novel0849	0.916883	single	specific
sCY.novel_157	0.725926	single	specific
sCY.novel_159	0.725926	single	specific
novel0810	1	single	specific
novel0850	0.518453	single	specific
novel0811	0.818622	clustered	specific
novel0812	0.876914	clustered	specific
novel0813	0.928889	single	specific
novel0814	0.9	single	specific
miR-7b	0.817773	single	common
sCY.novel_106	0.72	single	specific
novel0851	0.634483	single	specific
novel0852	0.98472	single	specific
sCY.novel_18	0.913347	clustered	specific
sCY.novel_19	0.913347	single	specific
sCY.novel_20	0.913347	single	specific
sCY.novel_21	0.913347	single	specific
sCY.novel_22	0.913347	single	specific	gill
sCY.novel_130	0.48932	clustered	specific
sCY.novel_133	0.48932	single	specific
sCY.novel_134	0.48932	single	specific
sCY.novel_136	0.48932	single	specific
sCY.novel_137	0.48932	single	specific
novel0815	0.9888	single	specific
novel0816	0.930794	single	specific	brain
novel0817	0.991209	single	specific
novel0818	0.898761	single	specific
novel0853	0.712288	single	specific
novel0854	0.991751	single	specific
novel0855	0.925	single	specific
novel0856	0.908861	single	specific	gill
novel0819	0.906154	single	specific
novel0820	0.810843	single	specific	gill
novel0821	0.924394	clustered	specific
novel0857	0.867198	clustered	specific
novel0858	0.756522	single	specific
novel0859	0.981818	single	specific
novel0822	0.885924	clustered	specific
miR-451	0.854898	clustered	common
novel0860	0.806723	single	specific
novel0861	0.957143	single	specific
sCY.novel_91	0.782511	single	specific
sCY.novel_92	0.782511	single	specific
sCY.novel_95	0.782511	single	specific
sCY.novel_97	0.782511	single	specific
sCY.novel_99	0.782511	single	specific
novel0862	0.963843	single	specific
novel0823	1	single	specific
novel0824	0.969811	single	specific
sCY.novel_108	0.983859	clustered	specific	hatching stage
novel0863	0.829268	clustered	specific
miR-223	0.845349	single	common
novel0864	1	single	specific
novel0865	0.489205	clustered	specific
novel0825	0.489205	clustered	specific
novel0826	0.992239	single	specific	hatching stage
novel0866	0.995385	single	specific
novel0827	0.989831	single	specific
sCY.novel_112	0.747619	single	specific
novel0867	0.829091	single	specific
novel0828	0.464807	clustered	specific
novel0829	0.521376	clustered	specific
novel0830	0.75	clustered	specific
novel0831	0.475862	single	specific
novel0832	1	single	specific	muscle
novel0833	1	single	specific	muscle
novel0834	0.913185	single	specific
novel0868	0.956028	single	specific	brain
novel0869	1	single	specific
novel0870	0.97037	single	specific
novel0871	0.835897	single	specific
novel0835	0.981752	single	specific	hatching stage
novel0872	0.974408	single	specific	hatching stage
novel0836	0.962887	single	specific
novel0873	0.998204	single	specific	hatching stage
novel0874	0.838481	clustered	specific
miR-454b	0.932631	clustered	common
miR-301b	0.950176	clustered	common
novel0837	0.577778	single	specific
novel0875	0.8875	single	specific
novel0838	0.709231	single	specific	gill
novel0876	0.945435	single	specific
novel0839	1	single	specific	hatching stage
novel0840	1	single	specific
novel0877	0.825	single	specific
novel0878	0.870131	single	specific
novel0841	0.681783	clustered	specific
novel0879	0.981429	clustered	specific	hatching stage
novel0842	0.970732	single	specific
miR-142a-5p	0.756012	clustered	common
novel0843	0.991235	clustered	specific	hatching stage
novel0880	1	single	specific
miR-199-3p	0.642292	clustered	common
novel0881	0.930794	clustered	specific	brain
novel0882	1	single	specific
novel0883	0.695642	single	specific
novel0884	0.901505	single	specific	hatching stage
novel0885	0.913514	single	specific
novel0844	1	single	specific	hatching stage
novel0886	0.928571	single	specific
miR-222a	0.636917	clustered	common
novel0887	0.63648	clustered	specific
novel0915	0.95922	single	specific	hatching stage
novel0888	0.992645	single	specific	hatching stage
novel0916	0.986503	single	specific	hatching stage
novel0889	0.989892	single	specific	hatching stage
novel0890	0.922388	single	specific
let-7e	0.437521	clustered	common
let-7a	0.380597	clustered	common
novel0917	0.545946	single	specific
let-7j	0.429633	single	common
novel0891	0.969438	single	specific	hatching stage
miR-200c	0.923147	clustered	common
novel0892	0.96954	clustered	specific
miR-429b	0.881642	clustered	common
novel0893	1	single	specific
novel0894	0.550759	single	specific
novel0918	0.935955	single	specific
novel0919	0.9063	single	specific
novel0920	0.962295	single	specific
sCY.novel_36	0.754545	clustered	specific
sCY.novel_78	0.876923	clustered	specific
novel0921	0.895385	single	specific
novel0922	0.95	single	specific
novel0923	1	single	specific
miR-101a	0.344421	clustered	common
novel0895	0.8	clustered	specific
novel0896	0.981818	single	specific	brain
novel0897	0.866667	single	specific
novel0924	0.960465	single	specific	hatching stage
novel0925	0.761111	clustered	specific
novel0898	0.761111	clustered	specific
novel0926	0.866966	single	specific
novel0899	0.725843	clustered	specific	intestine
novel0927	0.725843	clustered	specific	intestine
novel0928	0.855293	single	specific
sCY.novel_10	0.624638	single	specific
sCY.novel_54	0.712903	single	specific
novel0929	0.826667	single	specific
novel0900	0.846154	single	specific	brain
novel0930	0.68	clustered	specific
novel0901	0.68	clustered	specific
novel0902	0.694915	clustered	specific
novel0903	0.856872	clustered	specific
novel0904	0.797607	clustered	specific
sCY.novel_107	0.721053	single	specific
novel0905	0.974667	single	specific	hatching stage
novel0906	0.948968	single	specific
novel0907	0.466667	clustered	specific
novel0931	0.466667	clustered	specific
novel0932	1	single	specific
novel0933	0.996571	single	specific	hatching stage
novel0908	0.992691	single	specific	hatching stage
novel0934	0.663366	single	specific
sCY.novel_156	1	single	specific
novel0935	0.629677	single	specific	intestine
novel0909	0.984177	single	specific
novel0910	0.755073	single	specific
novel0911	0.868897	single	specific
novel0936	0.987302	single	specific
novel0937	1	single	specific
sCY.novel_144	0.922222	single	specific
miR-375	0.819247	clustered	common
novel0938	0.761905	clustered	specific
novel0912	0.90206	clustered	specific
novel0913	0.629687	single	specific
novel0914	0.450285	single	specific
novel0939	0.945455	single	specific
novel0965	0.75	single	specific
novel0940	0.925532	single	specific
novel0941	0.948837	single	specific
novel0942	0.612821	single	specific
novel0966	0.987097	single	specific
novel0943	1	single	specific
novel0944	0.953088	single	specific
novel0945	0.992208	single	specific
novel0947	1	single	specific
novel0967	1	single	specific	hatching stage
sCY.novel_1	0.431974	single	specific
novel0968	0.854795	single	specific
novel0969	0.87234	single	specific
novel0970	0.985148	single	specific
novel0971	0.898305	single	specific
novel0948	0.964275	single	specific
novel0972	0.930403	single	specific
sCY.novel_135	0.959563	single	specific	hatching stage
novel0949	0.984211	single	specific
novel0973	0.58681	clustered	specific
novel0950	0.965517	clustered	specific
novel0951	0.947826	clustered	specific
novel0974	0.947826	clustered	specific
novel0952	1	single	specific
novel0975	0.83301	single	specific
novel0976	0.833803	single	specific	hatching stage
novel0977	0.834694	clustered	specific	brain
novel0953	0.984289	clustered	specific
novel0954	0.979449	single	specific	hatching stage
novel0978	0.908696	single	specific
novel0955	0.954813	single	specific	brain
novel0956	0.761957	single	specific
novel0957	0.88	single	specific
novel0979	0.996124	single	specific	hatching stage
novel0958	0.993301	single	specific	hatching stage
novel0959	0.892696	single	specific
sCY.novel_114	1	single	specific
novel0960	0.96	single	specific
novel0980	1	single	specific
novel0981	0.627586	single	specific
novel0961	0.944737	single	specific
novel0982	0.99318	single	specific	hatching stage
novel0983	0.781818	single	specific
novel0962	0.981132	single	specific
novel0963	0.961304	single	specific	hatching stage
novel0964	0.8582	single	specific
novel0984	1	single	specific	hatching stage
novel0985	0.94	single	specific
novel0986	0.984615	clustered	specific
novel0987	0.893651	clustered	specific
let-7i	0.936613	single	common
let-7b	0.725277	single	common
novel0988	0.86578	single	specific
sCY.novel_131	0.971792	single	specific
sCY.novel_143	0.894214	single	specific
novel0989	1	single	specific
novel0990	1	single	specific	hatching stage
novel0991	0.816599	clustered	specific
novel1006	0.72973	clustered	specific	hatching stage
novel0992	0.995152	single	specific
novel0993	0.873803	clustered	specific
novel1007	0.924391	clustered	specific
novel1008	0.935897	single	specific
novel1009	0.991825	single	specific	hatching stage
novel0994	0.699187	clustered	specific
novel1010	0.882923	clustered	specific
novel0995	0.857831	single	specific
novel1011	0.911111	single	specific
novel1012	0.896774	single	specific
novel1013	0.984865	single	specific	hatching stage
novel0996	1	single	specific
novel0997	0.871349	single	specific	brain
novel0998	0.99314	single	specific	hatching stage
novel1014	0.983019	single	specific	brain
novel1015	0.6	single	specific
novel1016	0.997492	single	specific	hatching stage
novel0999	1	clustered	specific
novel1017	0.966739	clustered	specific	hatching stage
novel1018	0.771815	single	specific
sCY.novel_44	0.515556	single	specific
novel1000	0.951699	single	specific
miR-210-5p	0.325523	clustered	common
miR-210	0.425673	clustered	common
miR-210-3p	0.425787	single	common
novel1019	0.990625	single	specific
novel1020	0.988321	single	specific	hatching stage
novel1021	0.991532	single	specific	hatching stage
novel1001	0.990039	single	specific
novel1022	0.986325	single	specific	hatching stage
novel1023	1	single	specific	hatching stage
novel1002	0.867541	single	specific
novel1003	0.867541	single	specific
novel1024	0.870337	single	specific
novel1025	0.933333	single	specific
novel1004	1	clustered	specific	hatching stage
novel1026	1	clustered	specific	hatching stage
novel1005	1	single	specific
novel1027	0.986555	single	specific
novel1028	0.986555	single	specific
novel1029	0.984906	single	specific
sCY.novel_4	0.944262	single	specific
sCY.novel_5	0.944262	single	specific
sCY.novel_8	0.944262	single	specific
novel1030	0.963077	single	specific
novel1055	0.761039	single	specific	heart
novel1056	0.982041	single	specific	hatching stage
novel1031	0.966438	single	specific
novel1032	0.955186	single	specific
novel1057	0.965517	single	specific
sCY.novel_146	0.842674	single	specific
miR-126-3p	0.741949	single	common
miR-126a-3p	0.741949	single	common
sCY.novel_71	0.8	single	specific
sCY.novel_72	0.8	single	specific
novel1033	0.95	single	specific
novel1034	0.85	single	specific
novel1035	0.917857	single	specific
novel1058	0.90788	single	specific	hatching stage
novel1059	0.772668	single	specific
novel1036	0.63038	single	specific
novel1037	0.967785	clustered	specific	hatching stage
novel1038	0.967785	clustered	specific	hatching stage
novel1060	0.767244	clustered	specific
novel1039	0.988933	clustered	specific
sCY.novel_170	1	single	specific
novel1040	0.853465	single	specific
miR-23b	0.60303	clustered	common
novel1061	0.750794	clustered	specific	hatching stage
novel1041	0.554912	clustered	specific
novel1062	0.921708	clustered	specific	hatching stage
miR-24	0.590493	clustered	common
novel1063	0.976	single	specific
sCY.novel_57	0.875	single	specific
novel1064	0.890783	single	specific
miR-731	0.89873	clustered	common
miR-462	0.922182	clustered	common
novel1065	0.95	single	specific
novel1066	0.866025	single	specific
novel1042	0.633333	clustered	specific
novel1067	0.633333	clustered	specific
novel1068	0.920388	single	specific	hatching stage
novel1043	0.965079	single	specific
novel1044	0.983636	single	specific	hatching stage
sCY.novel_13	0.986727	single	specific
novel1069	0.82963	single	specific
novel1045	0.780952	single	specific
novel1046	0.975309	single	specific
novel1070	1	single	specific
novel1047	0.985859	single	specific	hatching stage
novel1071	0.903003	single	specific
novel1072	0.998943	clustered	specific	hatching stage
novel1073	0.999274	clustered	specific
novel1074	0.998943	clustered	specific	hatching stage
novel1075	0.999274	clustered	specific
novel1076	0.998943	clustered	specific	hatching stage
novel1077	0.999274	clustered	specific
novel1078	0.998943	clustered	specific	hatching stage
novel1079	0.999274	clustered	specific
novel1080	0.998943	clustered	specific	hatching stage
novel1081	0.999274	clustered	specific
novel1082	0.999274	clustered	specific
novel1083	0.999274	clustered	specific
novel1084	0.999274	clustered	specific
novel1085	0.999274	clustered	specific
novel1086	0.999274	clustered	specific
novel1087	0.999274	clustered	specific
novel1088	0.999313	clustered	specific
novel1089	0.999313	clustered	specific
novel1090	0.999274	clustered	specific
novel1091	0.999274	clustered	specific
novel1092	0.999274	clustered	specific
novel1093	0.999274	single	specific
novel1094	0.999274	clustered	specific
novel1095	0.999274	clustered	specific
novel1096	0.99906	single	specific	hatching stage
novel1097	0.99906	single	specific	hatching stage
novel1098	0.999274	clustered	specific
novel1099	0.999274	clustered	specific
novel1100	0.999274	clustered	specific
novel1101	0.999274	clustered	specific
novel1102	0.999274	clustered	specific
novel1103	0.999274	clustered	specific
novel1104	0.999274	clustered	specific
novel1105	0.999274	clustered	specific
novel1106	0.998441	single	specific	hatching stage
novel1107	0.875	single	specific
novel1048	0.741748	single	specific
novel1049	0.99602	single	specific
novel1050	0.627806	single	specific
novel1108	0.992891	single	specific	hatching stage
novel1051	0.575	single	specific
novel1052	0.503704	single	specific
novel1053	0.951412	single	specific
novel1109	0.832609	single	specific	brain
novel1054	0.981576	single	specific	hatching stage
novel1124	0.930794	clustered	specific	brain
novel1156	0.552691	clustered	specific
novel1157	0.536943	single	specific
novel1158	0.986802	single	specific	hatching stage
sCY.novel_140	0.633333	single	specific
novel1159	1	single	specific
novel1125	0.876859	single	specific
novel1126	0.985	single	specific
novel1127	0.970253	single	specific	hatching stage
novel1128	0.798234	single	specific
sCY.novel_52	0.644681	clustered	specific
novel1129	0.664089	clustered	specific
novel1160	0.947191	clustered	specific	hatching stage
novel1130	0.77921	clustered	specific
novel1161	0.970207	single	specific	hatching stage
novel1162	1	single	specific
novel1163	0.533333	single	specific
novel1164	0.988933	single	specific
novel1131	0.326389	single	specific
novel1132	0.935484	clustered	specific
novel1165	0.935484	clustered	specific
novel1166	0.968312	single	specific	heart
novel1167	0.581557	single	specific
novel1133	1	clustered	specific
novel1168	0.90625	clustered	specific
sCY.novel_150	0.99816	single	specific	hatching stage
novel1169	1	single	specific
novel1134	0.840909	single	specific
novel1170	0.892696	single	specific
novel1171	0.971648	single	specific	hatching stage
novel1172	0.935	single	specific
novel1135	0.961345	single	specific
novel1136	0.8	single	specific
novel1110	0.922222	clustered	specific
novel1137	0.922222	clustered	specific
novel1111	0.460177	single	specific
novel1138	0.954023	single	specific
novel1139	0.935484	single	specific
novel1112	0.955556	single	specific
novel1113	0.886753	clustered	specific
novel1114	0.958898	clustered	specific
novel1140	0.929244	single	specific	brain
novel1115	0.992308	single	specific
novel1116	0.974367	single	specific	hatching stage
novel1117	1	clustered	specific
novel1141	0.625	clustered	specific
novel1142	0.979654	clustered	specific
novel1118	0.761905	clustered	specific
novel1143	0.96	single	specific
novel1144	0.798158	single	specific
novel1145	1	single	specific
novel1146	0.833333	clustered	specific
novel1119	0.833333	clustered	specific
novel1147	0.63	single	specific
novel1148	0.994639	single	specific	hatching stage
sCY.novel_37	0.981513	single	specific	hatching stage
novel1149	0.824386	single	specific
novel1150	0.965517	single	specific
novel1151	0.967273	single	specific
sCY.novel_11	0.624638	single	specific
novel1152	0.4	single	specific
novel1120	0.748387	single	specific
novel1121	0.924391	clustered	specific
novel1153	0.922759	clustered	specific	brain
novel1122	0.96	clustered	specific	hatching stage
novel1123	0.954639	single	specific
novel1154	0.8	single	specific	brain
novel1155	0.940825	single	specific
novel1201	0.582313	single	specific	intestine
novel1202	0.962562	single	specific
sCY.novel_119	0.87	single	specific
sCY.novel_34	0.76	single	specific
sCY.novel_35	0.76	single	specific
novel1203	1	single	specific	hatching stage
sCY.novel_40	0.743066	single	specific	heart
novel1173	0.956364	single	specific
novel1174	0.636318	single	specific
novel1204	1	single	specific
novel1205	0.910345	single	specific
novel1175	0.835349	single	specific	hatching stage
novel1206	0.833189	single	specific
novel1176	0.925661	single	specific
novel1177	1	single	specific	heart
novel1207	0.643577	single	specific
novel1178	0.938696	single	specific
novel1179	1	clustered	specific
novel1180	0.83125	clustered	specific
novel1208	0.8375	single	specific
novel1182	1	clustered	specific
novel1209	1	clustered	specific
novel1183	0.949568	single	specific
novel1184	0.604185	single	specific
novel1185	0.712764	single	specific
novel1186	0.958971	single	specific
novel1210	1	single	specific
novel1211	0.912377	single	specific
novel1187	1	single	specific
novel1212	0.906667	single	specific
novel1213	0.965333	single	specific
novel1214	0.832943	single	specific
novel1215	0.99476	single	specific	hatching stage
novel1188	0.811111	single	specific
novel1216	0.585714	clustered	specific
novel1189	0.828295	clustered	specific
novel1190	0.953333	single	specific
novel1191	0.829953	single	specific
novel1192	0.745965	single	specific
novel1217	0.978862	single	specific
novel1218	0.767797	clustered	specific	gill
novel1193	0.653968	clustered	specific
novel1194	0.657692	single	specific
novel1195	0.808744	single	specific
novel1196	0.985915	single	specific
novel1197	1	clustered	specific
novel1199	0.958427	single	specific
novel1200	0.871101	single	specific
novel1219	0.589126	single	specific
sCY.novel_115	0.550769	single	specific
novel1256	0.545821	single	specific
novel1257	0.855	single	specific
novel1258	0.983178	clustered	specific
novel1220	0.983178	clustered	specific
miR-23a	0.561447	clustered	common
novel1221	0.531644	clustered	specific
novel1222	0.530102	single	specific
novel1259	0.72	single	specific
novel1260	0.842772	single	specific
novel1223	0.976	single	specific
novel1224	0.84563	clustered	specific
novel1225	0.88932	clustered	specific	hatching stage
miR-181a	0.624338	clustered	common
miR-181a-5p	0.624335	single	common
miR-181a-3p	0.971202	clustered	common
miR-181b	0.69317	clustered	common
novel1261	0.932172	single	specific
novel1226	1	single	specific
novel1227	1	single	specific
novel1228	0.922759	clustered	specific	brain
novel1262	0.924391	clustered	specific
sCY.novel_32	1	single	specific
sCY.novel_15	0.952627	single	specific
novel1229	0.757646	clustered	specific
novel1263	0.795381	clustered	specific
novel1264	1	single	specific
novel1265	0.766711	single	specific
novel1230	0.865455	single	specific
miR-217	0.812327	clustered	common
novel1266	0.885036	clustered	specific
novel1267	0.892439	single	specific
novel1268	0.68689	clustered	specific
novel1231	0.928	single	specific
novel1269	0.674074	single	specific
novel1232	0.586905	clustered	specific
sCY.novel_86	0.956491	clustered	specific	hatching stage
novel1233	0.925664	single	specific
novel1270	0.85509	single	specific	heart
novel1271	0.995484	single	specific	hatching stage
novel1272	0.71875	single	specific
novel1273	0.351438	clustered	specific
novel1234	0.351438	clustered	specific
novel1235	1	single	specific	brain
novel1236	0.927273	single	specific
novel1237	0.996596	single	specific	hatching stage
novel1274	0.750794	clustered	specific	hatching stage
novel1238	0.685994	clustered	specific
novel1275	0.944086	clustered	specific	hatching stage
novel1239	0.900444	single	specific
novel1276	0.933824	clustered	specific
novel1240	0.953608	clustered	specific	hatching stage
novel1277	0.91	single	specific
novel1241	0.962212	clustered	specific
miR-301c	0.973641	clustered	common
novel1242	0.697805	single	specific
novel1243	0.4896	single	specific
novel1278	0.975309	single	specific
novel1244	0.988377	clustered	specific
miR-192	0.996277	clustered	common
novel1245	1	single	specific
sCY.novel_31	0.962264	single	specific	hatching stage
novel1279	0.75	single	specific
novel1280	0.619512	single	specific
novel1281	0.867327	single	specific
miR-454a	0.704915	clustered	common
miR-301a	0.633	clustered	common
miR-130a	0.337131	clustered	common
novel1282	0.722905	clustered	specific
miR-212	0.98294	clustered	common
novel1246	0.980345	clustered	specific
novel1283	0.715281	clustered	specific
sCY.novel_118	0.816749	clustered	specific
novel1247	0.960656	clustered	specific	brain
miR-2184	0.583957	clustered	common
novel1248	0.942857	single	specific
novel1284	0.521909	single	specific
novel1285	0.672014	single	specific
novel1286	0.670382	single	specific
novel1287	0.825	single	specific
novel1288	0.890783	single	specific
novel1249	0.876	clustered	specific
novel1289	0.924393	clustered	specific
novel1290	0.98	single	specific
novel1250	0.990323	single	specific	hatching stage
novel1251	0.98	single	specific
novel1252	0.952836	single	specific	hatching stage
novel1253	0.984615	single	specific
novel1254	0.99306	clustered	specific	hatching stage
novel1255	0.891892	clustered	specific

## Sheet: Table S9
Table S9 Expression correlation between neighbouring miRNAs of grass carp
					Expression (normalized count)
ID	chr	strand	m_start	m_end	HA1	HA2	HA3	BR1	BR2	BR3	GI1	GI2	GI3	HE1	HE2	HE3	IN1	IN2	IN3	MU1	MU2	MU3	relation with	Distance	Correlation
novel0008	LG01	+	606780	606801	0	0	0	1.58496	2.80735	3.58496	0	0	0	0	0	0	0	0	0	0	0	0	novel0009	2524455	-0.113216
novel0009	LG01	+	3131235	3131257	7.11894	7.08746	6.82018	4.58496	3.70044	4.58496	5.39232	4.75489	3.90689	4.80735	4.52356	3.90689	4.16993	4.32193	4.39232	2.58496	3.32193	3	sCY.novel_167	1114054	0.693369
sCY.novel_167	LG01	+	4245289	4245311	2.58496	2	2.32193	0	0	1	0	0	0	0	1	1	0	1	0	1	0	0	novel0010	788005	0.598071
novel0010	LG01	+	5033294	5033316	5.2854	4.80735	4.85798	5.32193	4.24793	5.08746	0	3	0	2	1.58496	3.32193	2.32193	2	0	2.58496	1.58496	0	novel0039	37	0.69478
novel0039	LG01	-	5033331	5033353	17.7286	17.2082	17.4361	20.3515	20.1074	20.3448	12.5925	12.3592	12.8595	9.32643	10.2252	9.48985	11.3859	11.2574	11.8948	13.078	14.016	13.8823	novel0040	42684	0.823921
novel0040	LG01	-	5076015	5076039	15.1772	14.8076	14.9946	17.5777	17.8902	18.0177	10.8384	10.6348	11.0154	9.25503	8.91588	8.96578	14.7765	14.4509	15.0423	10.6618	11.6046	11.5488	novel0041	2335085	0.00148955
novel0041	LG01	-	7411100	7411122	2.80735	1	0	0	1.58496	0	0	0	2	0	0	2	0	0	1.58496	1.58496	0	1	novel0011	456668	0.241019
novel0011	LG01	+	7867768	7867789	2.58496	2	1.58496	0	0	0	0	0	0	1	1	0	1	0	1	0	0	0	novel0012	553809	0.86534
novel0012	LG01	+	8421577	8421600	5.12928	4.9542	4.70044	0	0	0	0	0	0	0	0	0	1	0	0	0	0	0	novel0013	191763	0.688926
novel0013	LG01	+	8613340	8613362	1	1.58496	1.58496	0	0	0	0	2	0	0	0	0	0	0	0	0	0	0	novel0014	529233	0.552002
novel0014	LG01	+	9142573	9142595	2.58496	2.32193	2	1	1	1	0	0	0	0	0	0	0	0	0	1	0	0	novel0015	1697149	0.855114
novel0015	LG01	+	10839722	10839744	5.45943	4.64386	4.80735	0	0	1	0	0	0	0	1	0	1.58496	0	0	0	0	0	novel0042	33	0.999111
novel0042	LG01	-	10839755	10839777	5.12928	4.24793	4.80735	0	0	1	0	0	0	0	1	0	1.58496	0	0	0	0	0	novel0016	494102	0.928955
novel0016	LG01	+	11333857	11333881	2.80735	3.16993	3	0	0	0	0	0	0	0	0	0	0	1	0	0	0	0	novel0043	2072595	0.525037
novel0043	LG01	-	13406452	13406474	3.58496	3.45943	3.16993	2	1	1	2.80735	3.80735	3.70044	1	2.32193	1.58496	2	2.80735	2.58496	0	1	1	novel0017	3086829	0.0632609
novel0017	LG01	+	16493281	16493302	2.32193	2	1	1	0	2.32193	0	0	0	1	0	0	0	0	0	0	0	1.58496	novel0044	982360	0.474236
novel0044	LG01	-	17475641	17475662	1.58496	0	0	1	2	2	0	0	0	0	0	0	0	0	0	0	0	0	novel0018	1309906	0.222535
novel0018	LG01	+	18785547	18785569	2.32193	3	3.45943	1	1	1	0	0	1	0	0	0	1.58496	0	0	1	0	0	novel0045	393132	0.658763
novel0045	LG01	-	19178679	19178700	3.45943	3.16993	2.58496	1	1	0	1	0	0	0	1	1.58496	0	0	0	1.58496	2	0	novel0019	1690628	0.821433
novel0019	LG01	+	20869307	20869329	4.45943	3.58496	3	0	0	0	0	0	0	0	0	0	0	0	0	0	0	0	novel0046	346301	0.795466
novel0046	LG01	-	21215608	21215629	6.98868	6.40939	6.65821	3.45943	4.45943	3.80735	4.52356	4.64386	4.45943	5.39232	5.61471	4.52356	3.45943	3.90689	3.70044	5.61471	4.64386	4.64386	novel0047	143505	0.739189
novel0047	LG01	-	21359113	21359136	3	1.58496	2.80735	0	0	0	1.58496	0	0	0	0	0	0	0	0	0	0	0	novel0048	163994	-0.10612
novel0048	LG01	-	21523107	21523129	4.90689	4.85798	4.24793	5.04439	5.49185	6.76818	4.58496	4	5.2854	5.45943	5.12928	5.2854	4.80735	3.90689	4.90689	4.16993	3	4.52356	novel0049	690197	-0.0903357
novel0049	LG01	-	22213304	22213326	2	2.32193	2.32193	0	0	0	0	1	0	1	0	0	0	0	0	0	0	0	novel0050	541661	-0.00472965
novel0050	LG01	-	22754965	22754987	6.6865	6.35755	6.64386	11.8944	11.3945	12.1431	4.32193	4.08746	4.80735	1	1	1.58496	4.32193	4.70044	5.24793	4.90689	5.12928	5.55459	novel0051	140503	0.868923
novel0051	LG01	-	22895468	22895490	2.58496	2.32193	2.32193	3.80735	4.90689	3.90689	0	0	1	0	0	0	1.58496	0	0	0	0	0	novel0020	168545	0.383032
novel0020	LG01	+	23064013	23064038	2.80735	1	2.58496	1.58496	2	1.58496	1.58496	1.58496	1.58496	0	2	2	0	1.58496	0	0	1	1	novel0052	626595	0.219534
novel0052	LG01	-	23690608	23690630	1.58496	0	1	2	0	0	0	0	0	0	0	1	1	0	1	0	0	0	novel0053	4371413	-0.233312
novel0053	LG01	-	28062021	28062043	0	0	0	0	2.58496	2.32193	0	0	0	0	0	0	0	0	0	0	0	0	novel0021	586423	0.686641
novel0021	LG01	+	28648444	28648465	6.16993	5.64386	5.88264	11.557	12.145	11.6582	4.39232	4.32193	4.58496	1.58496	0	0	3.16993	2.32193	2.80735	4.9542	5.67243	5.39232	novel0022	896640	-0.221143
novel0022	LG01	+	29545084	29545105	1	1	0	1.58496	2.32193	1.58496	2	1.58496	3	3.32193	1.58496	1.58496	3.45943	2.32193	2.80735	2.58496	1	0	novel0054	321549	-0.496735
novel0054	LG01	-	29866633	29866655	5	4.24793	4.64386	1.58496	1.58496	1	0	0	0	0	0	0	0	0	1	0	0	0	novel0023	41	0.811375
novel0023	LG01	+	29866674	29866696	16.2835	15.7591	16.1619	8.17991	8.40514	9.90689	10.567	10.6284	9.94837	8.54689	9.91139	10.1774	8.72451	8.45121	7.70044	8.98584	9.92333	12.0109	novel0024	0	0.99995
novel0024	LG01	+	29866674	29866696	16.3001	15.7777	16.1791	8.29462	8.48784	9.98726	10.6339	10.7048	10.0224	8.57743	9.98014	10.2621	8.76487	8.48784	7.70044	9.04439	9.9901	12.0644	novel0025	455118	0.610324
novel0025	LG01	+	30321792	30321814	13.8888	13.198	13.5349	13.2829	13.2029	13.2451	11.5897	11.7398	11.5177	11.5741	12.1049	12.1929	10.8673	10.102	10.0512	12.55	12.4602	12.9705	novel0055	362862	0.608283
novel0055	LG01	-	30684654	30684676	3.58496	3.32193	3.16993	1.58496	1	0	0	0	0	0	1	0	1	0	0	0	1.58496	0	sCY.novel_123	138795	0.7593
sCY.novel_123	LG01	+	30823449	30823471	5.80735	5.90689	5.55459	1	1.58496	2	2.32193	1	2	1.58496	0	2	0	0	2.32193	2.32193	2.58496	0	novel0026	85323	0.145227
novel0026	LG01	+	30908772	30908794	1	1.58496	0	0	1.58496	2.80735	0	0	2	0	1	0	0	1	0	0	0	0	novel0056	304974	0.504811
novel0056	LG01	-	31213746	31213768	3.16993	3.32193	1.58496	2.58496	1.58496	2	0	1.58496	1.58496	0	2	1	0	0	0	0	0	1	novel0057	696554	0.729752
novel0057	LG01	-	31910300	31910322	6.2854	6.06609	5.39232	1.58496	1	2.32193	1	2	2.58496	1	1.58496	1	1	1	1	2	0	1.58496	novel0058	754011	-0.41155
novel0058	LG01	-	32664311	32664332	7.72792	7.70044	7.60733	8.79116	8.31741	8.56986	9.45327	9.0607	8.44708	8.74147	8.10329	8.22882	8.29002	8.12928	8.18488	8.43045	7.65821	7.54689	miR-15b	546	-0.0601626
miR-15b	LG01	-	32664857	32664879	9.50978	9.62753	9.32418	7.18982	6.84549	7.15987	7.77479	8.03342	7.16993	6.64386	6.02237	6.45943	7.04439	6.35755	6.59991	6.20945	5.67243	5.58496	novel0027	357533	0.804526
novel0027	LG01	+	33022390	33022412	1.58496	1.58496	2.80735	0	0	0	0	0	0	0	0	0	0	0	0	0	0	0	novel0028	1547334	0.229218
novel0028	LG01	+	34569724	34569746	0	1	2	0	0	0	3.45943	2	1	1	0	0	1	1	0	0	0	0	novel0059	34	1
novel0059	LG01	-	34569758	34569780	0	1	2	0	0	0	3.45943	2	1	1	0	0	1	1	0	0	0	0	novel0060	77572	-0.347993
novel0060	LG01	-	34647330	34647353	1.58496	1	0	2.80735	3	3	0	0	1	0	0	0	0	0	0	0	0	0	novel0061	126715	0.734355
novel0061	LG01	-	34774045	34774067	8.94837	8.54689	8.75154	11.6073	11.4984	11.7495	5.45943	5.72792	5.72792	4.70044	5.04439	5.35755	8.29921	8.25267	8.62205	9.40514	8.61102	6.37504	novel0029	1932848	-0.056624
novel0029	LG01	+	36706893	36706912	0	0	0	4.45943	4.85798	3.16993	3	3.58496	2.32193	3.80735	3.32193	3.90689	2	0	2.32193	2.80735	2.32193	3.32193	novel0030	1700313	-0.530255
novel0030	LG01	+	38407206	38407228	1	2	2	1	0	0	0	0	1	1	1	0	0	1	1.58496	2	1	1	novel0031	500498	0.14861
novel0031	LG01	+	38907704	38907726	3.16993	2.80735	3.45943	2.80735	3	3.80735	1	1	2	3.16993	2.58496	2	1.58496	1.58496	0	2.58496	3.16993	1	novel0062	37	0.998763
novel0062	LG01	-	38907741	38907763	3.16993	2.80735	3.45943	2.80735	3	3.80735	1	1	2	3.16993	2.58496	2	1.58496	1.58496	0	2.80735	3.16993	1	novel0032	666223	0.489437
novel0032	LG01	+	39573964	39573986	1	0	2	0	0	1	0	0	0	0	0	0	0	0	0	0	0	0	novel0033	46175	0.0726774
novel0033	LG01	+	39620139	39620161	10.6165	10.2889	10.3399	6.44294	6.44294	6.70044	12.1344	11.4924	10.9278	7.10852	8.58496	8.08215	10.2609	11.4522	9.93074	8.79116	7.30378	8.35755	novel0063	109367	-0.146333
novel0063	LG01	-	39729506	39729528	3.16993	1	3	5.42626	5.04439	5.52356	0	1	0	0	0	0	4.24793	5.49185	4.64386	1	0	0	novel0034	832651	0.612706
novel0034	LG01	+	40562157	40562180	0	0	0	1	1	1.58496	0	0	0	0	0	0	0	0	0	0	0	0	novel0035	814991	-0.354167
novel0035	LG01	+	41377148	41377170	1.58496	1	2	0	0	0	0	0	0	0	3.58496	2	0	0	0	2.32193	2	2	novel0036	3363114	0.295092
novel0036	LG01	+	44740262	44740284	2.58496	3	2.32193	0	0	0	0	0	0	0	0	0	0	0	0	1	0	0	novel0037	44571	-0.0747767
novel0037	LG01	+	44784833	44784855	0	1	0	0	0	1	0	0	0	1	2.32193	0	0	0	1.58496	0	1	0	novel0038	2002630	-0.22998
novel0038	LG01	+	46787463	46787486	1	1	0	0	0	0	2	1	1	0	0	0	0	0	0	0	0	0	sCY.novel_85	459153	#DIV/0!
sCY.novel_85	LG01	+	47246616	47246638	0	0	0	0	0	0	0	0	0	0	0	0	0	0	0	0	0	0	novel0064	1126174	#DIV/0!
novel0064	LG01	-	48372790	48372813	0	0	0	0	0	0	0	0	0	2	0	1	0	0	0	0	0	0	novel0065	1252856	0.0543359
novel0065	LG01	-	49625646	49625667	0	1	1	0	1.58496	1	4.16993	0	3.45943	2	2.58496	1.58496	4.45943	2.58496	1.58496	0	1	1.58496	sCY.novel_47	114314	-0.157899
sCY.novel_47	LG01	-	49739960	49739981	0	1.58496	2.58496	1.58496	1	0	1	0	0	0	0	1	0	0	0	0	0	0	novel0111
novel0111	LG02	-	616068	616091	1	2	1	0	0	0	0	0	0	0	0	0	0	0	0	0	0	0	sCY.novel_154	971757	#DIV/0!
sCY.novel_154	LG02	+	1587825	1587846	0	0	0	0	0	0	0	0	0	0	0	0	0	0	0	0	0	0	novel0112	1663627	#DIV/0!
novel0112	LG02	-	3251452	3251474	2.32193	1.58496	1.58496	2.80735	2	1	0	2.32193	0	1	0	0	1	0	1	0	1.58496	0	novel0066	675898	0.386175
novel0066	LG02	+	3927350	3927375	3.16993	3.70044	2.80735	0	0	0	0	0	0	0	0	0	0	0	0	0	0	0	novel0067	3380082	0.386175
novel0067	LG02	+	7307432	7307454	2.32193	1.58496	1.58496	2.80735	2	1	0	2.32193	0	1	0	0	1	0	1	0	1.58496	0	novel0068	296915	0.279103
novel0068	LG02	+	7604347	7604368	3	1	2.32193	0	0	0	0	0	0	0	0	0	1	1.58496	0	0	0	0	novel0069	201302	0.654379
novel0069	LG02	+	7805649	7805672	3.90689	3.70044	4.16993	1	1.58496	2	0	0	0	0	1	1	0	0	1.58496	0	1	0	novel0070	241863	0.794678
novel0070	LG02	+	8047512	8047534	2.32193	2.80735	3.80735	0	0	0	0	0	1.58496	0	0	0	0	0	0	0	0	0	novel0071	2232833	0.933602
novel0071	LG02	+	10280345	10280370	3.80735	3.80735	4.16993	0	0	0	0	0	0	0	0	0	0	0	0	0	0	0	novel0113	1059733	0.529325
novel0113	LG02	-	11340078	11340100	3.16993	1	0	0	0	0	0	2	0	0	0	0	0	0	0	0	0	0	sCY.novel_50	1147403	#DIV/0!
sCY.novel_50	LG02	-	12487481	12487505	0	0	0	0	0	0	0	0	0	0	0	0	0	0	0	0	0	0	novel0114	54174	#DIV/0!
novel0114	LG02	-	12541655	12541678	3.32193	2.58496	2.58496	4.08746	3.58496	3.70044	3.70044	2.32193	2.58496	2.32193	0	3.32193	3.16993	4.16993	2.32193	2.58496	3.32193	1.58496	novel0115	38990	0.306138
novel0115	LG02	-	12580645	12580667	2	2	0	1.58496	1.58496	2.58496	0	1.58496	2	0	0	0	0	1	1	1	2	1	sCY.novel_66	566458	-0.263423
sCY.novel_66	LG02	-	13147103	13147125	0	0	0	0	0	0	1	0	2.32193	0	0	1	3.90689	0	0	0	0	0	sCY.novel_67	0	1
sCY.novel_67	LG02	-	13147103	13147125	0	0	0	0	0	0	1	0	2.32193	0	0	1	3.90689	0	0	0	0	0	sCY.novel_104	1809617	0.185275
sCY.novel_104	LG02	-	14956720	14956742	0	0	0	1.58496	1	0	0	2	2.58496	2	2.58496	1	1	0	2	0	0	1	sCY.novel_105	0	1
sCY.novel_105	LG02	-	14956720	14956742	0	0	0	1.58496	1	0	0	2	2.58496	2	2.58496	1	1	0	2	0	0	1	sCY.novel_113	0	1
sCY.novel_113	LG02	-	14956720	14956742	0	0	0	1.58496	1	0	0	2	2.58496	2	2.58496	1	1	0	2	0	0	1	sCY.novel_90	0	1
sCY.novel_90	LG02	-	14956720	14956742	0	0	0	1.58496	1	0	0	2	2.58496	2	2.58496	1	1	0	2	0	0	1	sCY.novel_98	0	1
sCY.novel_98	LG02	-	14956720	14956742	0	0	0	1.58496	1	0	0	2	2.58496	2	2.58496	1	1	0	2	0	0	1	novel0072	105993	-0.559286
novel0072	LG02	+	15062713	15062735	5.78136	4.75489	4.58496	1	2	2.32193	1.58496	1	2	1.58496	0	0	0	2.32193	0	2	1	1	novel0116	35	-0.54522
novel0116	LG02	-	15062748	15062770	2.80735	4.16993	3.32193	5.97728	6	6.16993	11.585	12.1555	10.9816	4.70044	6.64386	5.55459	9.34207	9.00843	9.32643	5.80735	6.56986	7.30378	novel0073	36775	-0.516519
novel0073	LG02	+	15099523	15099545	1	1	3.16993	0	0	0	0	0	0	0	0	0	0	0	0	0	0	0	novel0074	20811	-0.59387
novel0074	LG02	+	15120334	15120356	2.32193	1.58496	1	2.58496	2	3.32193	5.61471	5.32193	5.42626	3.45943	3.16993	2.32193	4.16993	4.08746	4	3.16993	3.45943	3.32193	novel0075	325894	-0.611426
novel0075	LG02	+	15446228	15446250	2.32193	1.58496	3.32193	0	0	0	0	0	0	0	0	0	0	0	0	0	0	0	novel0117	2405193	0.702004
novel0117	LG02	-	17851421	17851442	9.37287	8.71425	9.25267	8.24317	8.20457	7.81378	7.88874	8.09803	7.44294	8.37938	8.50779	8.12412	7.01123	7	7.09803	7.97154	8.56605	7.66534	novel0118	596643	-0.451686
novel0118	LG02	-	18448064	18448086	11.0881	10.9099	11.032	9.65642	9.65284	9.58871	14.2355	14.2241	13.6146	13.7663	13.6595	13.7934	13.9369	13.6887	14.1996	12.4538	12.1347	11.736	novel0119	548840	-0.342982
novel0119	LG02	-	18996904	18996926	3.80735	3	3.16993	0	0	1	0	1	0	0	0	1	0	0	1	0	0	1	novel0076	230881	0.738649
novel0076	LG02	+	19227785	19227806	4.24793	4	1	0	0	0	0	0	2.32193	0	0	0	0	1	1	0	0	1	novel0120	1152138	-0.372817
novel0120	LG02	-	20379923	20379943	2.58496	1	2.32193	3	1.58496	1.58496	3.16993	4	2.80735	3.90689	4.16993	3.80735	3.58496	2.32193	2	1	3.16993	2.32193	sCY.novel_2	244165	0.208544
sCY.novel_2	LG02	+	20624088	20624110	7.15987	7.41785	7.40088	6.04439	5.55459	5.85798	8.03892	7.84549	7.21917	6.47573	6.55459	6.37504	6.82018	6.50779	6.75489	6.32193	5.93074	5.88264	novel0121	404493	0.529367
novel0121	LG02	-	21028581	21028602	6.12928	6.06609	5.88264	3.16993	3	3.16993	5.55459	6.10852	5.52356	6.35755	5.12928	5.2854	2	3.32193	1.58496	5	4.52356	3.80735	novel0122	1128951	0.192858
novel0122	LG02	-	22157532	22157555	3.70044	3.58496	4.08746	2	2.32193	1.58496	0	1	0	2.32193	2	1.58496	2.58496	0	0	5.16993	6.02237	4.52356	miR-193b	1543	0.738153
miR-193b	LG02	-	22159075	22159097	7.60733	7.53916	7.5157	8.02791	7.47573	7.49985	6.78136	7.53138	6.94251	9.63118	9.02514	9.98157	7.43463	6.56986	7.11894	12.5122	12.4757	11.5665	novel0123	464685	-0.228144
novel0123	LG02	-	22623760	22623781	2.80735	3.45943	3.80735	0	0	0	0	0	0	0	0	0	0	0	0	0	0	0	novel0077	431328	0.679257
novel0077	LG02	+	23055088	23055110	6.2854	5.97728	6	2.58496	2.80735	2.80735	1	2.80735	2.32193	5.39232	5.16993	4.85798	4.08746	2.32193	4.39232	2.80735	2.32193	2	novel0124	933040	0.498551
novel0124	LG02	-	23988128	23988151	1.58496	2	2.32193	0	0	0	0	1	0	0	0	0	0	1.58496	0	0	0	0	novel0078	1005230	0.694547
novel0078	LG02	+	24993358	24993380	3.58496	1	2	0	0	0	0	0	0	0	0	0	0	0	0	0	0	0	sCY.novel_28	513277	-0.503618
sCY.novel_28	LG02	+	25506635	25506658	0	0	0	2	1	1	3.80735	2.58496	1.58496	2.58496	3.45943	1.58496	2.80735	2.80735	3	1	0	0	novel0125	1978	-0.557594
novel0125	LG02	-	25508613	25508637	1.58496	2.32193	2.58496	0	0	0	0	0	0	0	0	0	0	0	0	0	0	0	novel0079	177916	0.221571
novel0079	LG02	+	25686529	25686552	2.58496	1	1	1.58496	2.80735	3	1	0	1	0	0	0	0	0	0	0	1.58496	0	novel0080	393237	0.197267
novel0080	LG02	+	26079766	26079788	3.45943	4.08746	3.16993	0	0	0	1.58496	0	0	0	0	0	0	1.58496	0	0	0	1	novel0081	366412	-0.257124
novel0081	LG02	+	26446178	26446200	0	0	0	1	2	2.58496	0	0	0	0	0	0	0	0	0	0	0	0	novel0126	35	0.996949
novel0126	LG02	-	26446213	26446235	0	0	0	1	2	3	0	0	0	0	0	0	0	0	0	0	0	0	novel0082	117253	-0.408068
novel0082	LG02	+	26563466	26563488	4.9542	4.08746	3.80735	4.39232	4.08746	4.32193	4.80735	5.88264	4.85798	6.50779	5.78136	6.18982	5.97728	5.24793	5.67243	8.37504	8.33092	7.13955	novel0083	1082	0.720917
novel0083	LG02	+	26564548	26564570	3	3	3.32193	7.20945	6.79442	7.07682	5.49185	6.37504	5.52356	7.43463	7.12928	7.40939	6.83289	6.61471	6.98868	8.8009	9.01681	7.78136	novel0084	689439	-0.428042
novel0084	LG02	+	27253987	27254007	2	1	0	0	0	0	1	1	0	0	1	0	2	1	1	0	0	0	miR-181c	398944	0.0695855
miR-181c	LG02	-	27652931	27652953	15.2314	14.5524	15.0871	12.8694	12.925	12.7773	11.1755	11.06	10.7117	10.2958	10.2773	10.1886	9.66356	9.21189	9.63481	10.043	10.1459	9.42417	novel0085	1004638	0.470694
novel0085	LG02	+	28657569	28657591	0	1.58496	1	1	2.58496	1.58496	0	1	0	0	0	0	1	0	1	0	0	0	novel0086	69253	0.612068
novel0086	LG02	+	28726822	28726845	1	1.58496	0	6.02237	4.9542	2	0	1	1	1	0	0	1	0	0	1.58496	0	0	novel0087	65029	0.39713
novel0087	LG02	+	28791851	28791873	5.08746	4.64386	4.64386	3.90689	4.24793	2.32193	2.32193	3	1.58496	2.32193	1	2.32193	2.32193	3	3.32193	2	1.58496	0	novel0127	726766	-0.339386
novel0127	LG02	-	29518617	29518640	9.63662	9.52356	9.82018	12.923	12.9342	12.7271	18.0428	17.6573	17.6281	11.556	11.6555	11.2923	11.902	11.9315	12.2061	12.9878	12.8971	11.8514	novel0088	154821	-0.515733
novel0088	LG02	+	29673438	29673460	2.32193	1	1.58496	0	0	0	0	0	0	0	0	0	0	0	0	0	0	0	novel0128	280357	0.958638
novel0128	LG02	-	29953795	29953817	2.80735	1.58496	2.32193	1	0	0	0	0	0	0	0	0	0	0	0	0	0	0	novel0089	1382308	0.644509
novel0089	LG02	+	31336103	31336125	2.80735	1.58496	2	0	1.58496	0	1	2	0	0	1	0	0	0	1.58496	0	0	0	novel0129	2131087	-0.108651
novel0129	LG02	-	33467190	33467211	2	2.58496	4.32193	6.14975	5.9542	6.2854	5.49185	4.58496	3.32193	3.70044	3	2.80735	3.90689	3.70044	3.70044	3.58496	2.80735	3.16993	novel0090	3	0.777937
novel0090	LG02	+	33467193	33467216	3.90689	3.80735	4	7.67243	7.45121	7.48382	6.89482	6.08746	5.45943	6.47573	5.88264	6	6.12928	5.70044	5.55459	5.97728	5.61471	5.35755	novel0130	22401	-0.427914
novel0130	LG02	-	33489594	33489617	1.58496	0	1.58496	0	0	0	0	0	0	1	1.58496	1	0	1	0	0	0	0	novel0091	3855390	0.232523
novel0091	LG02	+	37344984	37345006	13.459	13.2685	13.4601	3.80735	3.32193	3.32193	3.16993	4.90689	5	5.49185	6.64386	5.61471	12.0751	12.1567	11.9769	11.7611	11.7237	11.617	novel0092	45837	0.938262
novel0092	LG02	+	37390821	37390843	16.6247	16.1371	16.4166	10.8202	8.34873	7.86419	11.2021	10.9708	9.46761	9.67066	10.7764	10.29	15.0499	15.0611	15.1622	14.2374	14.0783	12.6353	novel0093	13472	0.875176
novel0093	LG02	+	37404293	37404315	7.34873	6.79442	6.96578	2.32193	1	0	0	1	2.80735	0	2.58496	1.58496	5	4.90689	4.32193	2.58496	2.80735	2	novel0094	260027	0.385076
novel0094	LG02	+	37664320	37664341	12.5302	12.7337	12.3633	11.1555	11.0947	11.2161	12.7977	12.8939	12.2773	11.9553	12.2267	12.1196	12.2518	12.1759	12.2393	11.623	11.5868	11.4019	sCY.novel_51	1345308	0.781039
sCY.novel_51	LG02	-	39009628	39009651	2.58496	3.16993	2.58496	0	0	0	2.80735	2	1	0	1	1	1	1	0	1.58496	0	0	sCY.novel_74	1021757	-0.0414308
sCY.novel_74	LG02	-	40031385	40031406	0	0	0	0	0	0	1	1.58496	0	0	1	1	4.16993	4.58496	3.45943	1	0	0	novel0095	157406	0.134147
novel0095	LG02	+	40188791	40188812	2.80735	3	3.16993	12.8632	12.3761	12.6136	9.37287	9.51175	8.82337	8.19476	7.89482	7.70736	9.71253	9.47776	9.69174	11.5231	11.0647	10.2408	novel0131	1247710	-0.102766
novel0131	LG02	-	41436501	41436522	0	2	0	0	0	0	0	0	0	0	0	0	0	1	0	0	2.58496	1	novel0132	23001	0.0114897
novel0132	LG02	-	41459502	41459524	1.58496	1	2.58496	0	0	0	0	0	0	0	0	0	0	0	0	0	0	0	miR-199-5p	64117	-0.0422578
miR-199-5p	LG02	+	41523619	41523642	15.3379	14.9218	15.353	12.4699	12.5994	11.9979	17.2362	17.6359	16.7359	15.5355	15.2122	15.3449	15.9547	15.7793	16.0133	17.005	16.9762	15.5517	novel0133	37	0.648999
novel0133	LG02	-	41523656	41523678	1.58496	1.58496	0	0	1.58496	0	2.32193	2.58496	2.32193	2	1.58496	1	0	2.58496	3	2.58496	2.80735	1	novel0096	170637	-0.194261
novel0096	LG02	+	41694293	41694315	3.70044	4.80735	3.70044	1	0	1.58496	2.80735	2	0	1	0	0	0	0	0	0	0	0	sCY.novel_33	24446	-0.329504
sCY.novel_33	LG02	+	41718739	41718761	0	0	1	0	0	0	0	0	1	0	5.08746	4.32193	1	0	0	0	0	4.24793	novel0134	114927	-0.104339
novel0134	LG02	-	41833666	41833688	2.80735	2.58496	3.32193	0	0	0	0	1	0	0	1	0	0	0	1	0	1	0	novel0135	173929	-0.609127
novel0135	LG02	-	42007595	42007617	6.12928	6.39232	6.08746	8.0607	7.93074	8.3837	9.08746	9.11374	8.36632	10.1137	10.7415	10.2609	8.37069	7.2854	8.12928	8.02237	7.9542	7.97154	novel0097	778678	-0.594279
novel0097	LG02	+	42786273	42786295	3.45943	4.85798	4.24793	0	0	0	0	0	0	0	1.58496	0	0	0	0	0	0	0	sCY.novel_84	278344	-0.112223
sCY.novel_84	LG02	+	43064617	43064639	0	0	0	0	0	0	1.58496	0	0	1.58496	1	0	0	0	0	0	0	0	novel0098	2437445	-0.17841
novel0098	LG02	+	45502062	45502086	3	2	1	0	0	0	0	0	0	0	0	0	0	0	0	0	0	0	novel0099	529890	0.092945
novel0099	LG02	+	46031952	46031973	6.70044	6.30378	5.88264	12.824	12.2294	12.4979	4.80735	4.32193	5.42626	1.58496	3	1	1.58496	1.58496	3.45943	5.12928	6.40939	6.37504	novel0100	651662	0.716502
novel0100	LG02	+	46683614	46683636	4	3.32193	3.70044	4.90689	4.16993	4.70044	0	2	0	0	0	0	2	1.58496	1	1	0	0	novel0101	395993	0.401144
novel0101	LG02	+	47079607	47079629	1.58496	1	2.32193	0	0	0	0	2	0	0	0	0	0	0	0	0	0	0	novel0136	300733	0.736121
novel0136	LG02	-	47380340	47380362	2.80735	2.32193	2.32193	0	0	0	0	0	0	0	0	0	0	0	0	0	0	0	novel0102	1294461	0.705057
novel0102	LG02	+	48674801	48674823	0	1.58496	1	0	0	0	0	0	0	0	0	0	0	0	0	0	0	0	novel0103	39	0.732688
novel0103	LG02	+	48674840	48674862	5.78136	5.20945	5.42626	0	0	0	0	0	0	0	1	0	0	0	0	0	0	0	novel0104	1677	0.732688
novel0104	LG02	+	48676517	48676539	0	1.58496	1	0	0	0	0	0	0	0	0	0	0	0	0	0	0	0	novel0105	39	0.732688
novel0105	LG02	+	48676556	48676578	5.78136	5.20945	5.42626	0	0	0	0	0	0	0	1	0	0	0	0	0	0	0	novel0137	554848	-0.484238
novel0137	LG02	-	49231404	49231426	1.58496	1.58496	2.32193	4.16993	4.08746	4.45943	2.80735	2.80735	3.16993	3.80735	3.45943	2.58496	2.58496	2	2	3.16993	1.58496	2.58496	novel0106	2	0.184334
novel0106	LG02	+	49231406	49231428	1.58496	1	0	0	3	4.32193	3.32193	0	3.80735	0	2.32193	3.90689	1	2.58496	1	2.32193	2	2.58496	novel0107	589926	-0.295221
novel0107	LG02	+	49821332	49821355	4.32193	4.24793	4.52356	0	0	0	0	0	1	0	1	0	0	0	0	0	0	0	novel0138	648301	0.87361
novel0138	LG02	-	50469633	50469655	3	2.58496	4	0	0	0	0	0	0	0	0	0	1.58496	0	1.58496	0	0	0	novel0108	657284	0.577278
novel0108	LG02	+	51126917	51126939	0	0	3	0	0	0	0	0	0	0	0	0	0	0	0	1	0	0	novel0109	2921120	0.051098
novel0109	LG02	+	54048037	54048059	0	0	1	1	0	0	0	2.80735	0	0	1.58496	1	2	0	1.58496	0	0	0	novel0110	502673	-0.239982
novel0110	LG02	+	54550710	54550731	0	0	0	1.58496	2	2	1	0	0	0	1	0	0	0	0	1	1	0	novel0139	1656460	-0.211082
novel0139	LG02	-	56207170	56207192	0	0	5.85798	0	0	0	1	0	1	0	0	0	1	0	0	0	0	0	novel0140
novel0140	LG03	+	125492	125514	4.08746	1	2.58496	0	0	0	0	0	0	0	0	0	0	0	0	0	0	0	sCY.novel_24	1192048	0.60731
sCY.novel_24	LG03	-	1317540	1317563	4.16993	4.9542	5.20945	3.32193	2.80735	3.70044	3.45943	2.32193	2	0	2	1	1.58496	2.32193	2.58496	2.32193	1.58496	1.58496	novel0165	1047482	0.754657
novel0165	LG03	-	2365022	2365043	2.58496	2.80735	1.58496	0	1	1.58496	0	0	0	0	0	0	0	1	0	0	0	0	novel0141	869108	-0.735892
novel0141	LG03	+	3234130	3234153	3.32193	3.58496	2.80735	8.31741	7.94837	8.01123	11.4226	11.7087	11.2917	8.18982	7.63662	7.59246	10.3399	9.92035	10.3696	8.11894	7.18982	7.69349	miR-146b	2022543	0.904922
miR-146b	LG03	+	5256673	5256695	10.5048	10.1662	10.2703	11.6812	11.7279	11.6702	14.6614	15.2334	14.3554	12.9133	13.0893	12.9129	15.078	14.6869	14.8725	13.3613	11.3576	11.545	novel0142	118278	-0.584831
novel0142	LG03	+	5374951	5374973	1.58496	3	0	1.58496	1.58496	1.58496	0	0	0	0	1.58496	1	0	0	0	0	0	0	novel0143	2040611	0.515605
novel0143	LG03	+	7415562	7415583	1	2.32193	1.58496	0	1.58496	1.58496	1.58496	0	1.58496	1	3	1	1	0	0	0	0	1	novel0166	138577	0.21267
novel0166	LG03	-	7554139	7554162	4.16993	3.90689	3.58496	0	0	0	0	2.58496	0	0	1	0	1.58496	1.58496	0	0	0	1	novel0144	1068724	0.814316
novel0144	LG03	+	8622863	8622885	4.75489	4.08746	3.58496	1	0	0	2.32193	2	1	1	0	1.58496	1.58496	2	1	1.58496	2	1.58496	miR-22a	325234	-0.564963
miR-22a	LG03	+	8948097	8948119	16.1158	15.6695	15.9111	16.8809	16.89	16.7616	17.0992	17.2224	16.6311	18.5724	18.7022	18.4914	17.2429	17.25	17.2948	18.0121	17.9497	17.0307	novel0167	265731	-0.586236
novel0167	LG03	-	9213828	9213849	1.58496	2	3	1	0	0	0	0	0	0	0	1	0	0	0	0	0	0	novel0145	847482	0.651733
novel0145	LG03	+	10061310	10061333	5.32193	4.58496	4.39232	2.80735	2.58496	2	2.80735	2	2	1.58496	1.58496	0	1	1.58496	0	3.32193	1	1.58496	novel0168	2030597	0.887265
novel0168	LG03	-	12091907	12091929	6.30378	5.90689	6.02237	3.90689	3	3.45943	1.58496	2.58496	2	2.32193	2.32193	1.58496	2.58496	2.32193	1	3	1	2	novel0169	20659	0.880597
novel0169	LG03	-	12112566	12112588	2	2.32193	2	0	0	0	0	0	0	0	0	0	0	0	0	0	0	0	novel0146	151559	0.545458
novel0146	LG03	+	12264125	12264146	7.04439	7.07682	6.33985	5.90689	5.39232	5.61471	3.80735	5.83289	4.32193	6.32193	6.14975	6	3.70044	2	3.80735	5.80735	4.75489	4.64386	sCY.novel_109	282574	0.0303947
sCY.novel_109	LG03	-	12546699	12546721	0	0	0	0	0	0	0	0	0	1	0	0	0	0	0	2	1	2	novel0147	1831994	-0.322794
novel0147	LG03	+	14378693	14378714	5.16993	4.85798	5.08746	1.58496	2	0	0	0	1	0	1	1	1.58496	2	0	1	0	0	novel0170	2706130	0.550332
novel0170	LG03	-	17084823	17084845	3.58496	3.45943	3	2.32193	1	0	2.58496	2.58496	2.32193	1.58496	0	1	0	1.58496	2	1	0	2	novel0148	981580	0.522869
novel0148	LG03	+	18066403	18066426	3.16993	1.58496	2	2	1	1.58496	1	1.58496	0	1.58496	1	0	0	0	1	2	0	1	novel0149	364228	0.531072
novel0149	LG03	+	18430631	18430654	1.58496	0	2	1.58496	2	2	0	0	0	0	0	0	0	0	0	0	0	0	novel0171	889177	0.162978
novel0171	LG03	-	19319808	19319828	3.16993	3.80735	3	0	0	0	0	1	1	0	0	1	1	0	1	0	1	0	novel0172	44681	0.62293
novel0172	LG03	-	19364489	19364511	2.32193	1.58496	1.58496	1	0	0	0	0	0	1.58496	1	0	0	0	0	0	0	0	novel0150	441176	0.138787
novel0150	LG03	+	19805665	19805687	1	1	1.58496	3.70044	3.45943	3	0	0	0	0	0	0	0	0	1.58496	0	0	0	novel0151	144773	-0.0628656
novel0151	LG03	+	19950438	19950460	3	1.58496	3	0	0	0	0	0	0	2	0	0	0	0	0	1.58496	1.58496	0	novel0152	804811	0.601769
novel0152	LG03	+	20755249	20755273	3.70044	3.16993	3.70044	2	1	0	1.58496	1	0	0	0	0	0	1	0	0	0	0	novel0153	95325	0.729011
novel0153	LG03	+	20850574	20850597	2.80735	2	3	0	2	1.58496	2.32193	1	1	1	0	1	1	1	0	0	0	0	novel0154	56	0.593217
novel0154	LG03	+	20850630	20850648	9.42836	8.62936	8.99152	2	3	1	2	3.16993	2	2.80735	2.32193	1	3.45943	1	2.58496	3.32193	3.32193	3.32193	novel0173	902589	0.468255
novel0173	LG03	-	21753219	21753241	4.80735	4.75489	4.45943	3.32193	2.32193	3.58496	2.58496	2	2	4.24793	4.08746	4.08746	3.16993	2.80735	3.16993	1.58496	1	1.58496	novel0155	709280	-0.16762
novel0155	LG03	+	22462499	22462522	1	3	2.80735	1	1	2.80735	1.58496	1	2	0	1.58496	2.80735	1.58496	1	1.58496	3.80735	2.32193	3	novel0156	208472	0.133945
novel0156	LG03	+	22670971	22670992	4.45943	4.45943	4.75489	1.58496	0	0	2.58496	2.80735	1.58496	1.58496	2	1	0	1.58496	1.58496	2	1.58496	2	novel0157	403744	0.00704953
novel0157	LG03	+	23074715	23074737	11.6671	11.1248	11.2958	8.33092	6.62936	7.45943	7.03342	7.04439	12.8794	10.2009	17.5193	14.5692	14.6576	13.6682	14.0363	7.50779	10.9016	12.7566	novel0174	35	0.0877032
novel0174	LG03	-	23074750	23074772	6.37504	6.02237	5.64386	1	0	0	0	1	1	3	2.80735	1	0	0	0	4.32193	5.04439	5	novel0175	1915964	0.369562
novel0175	LG03	-	24990714	24990737	1	2	1.58496	0	0	0	0	0	0	0	0	0	1.58496	1	0	0	0	0	miR-126-5p	43597	-0.363158
miR-126-5p	LG03	+	25034311	25034332	9.67243	9.22641	9.39874	10.5187	9.95855	10.0526	10.3276	10.4929	10.0848	12.5377	12.4893	12.515	10.6411	10.2715	10.7108	10.4041	9.75322	8.74819	miR-126a-5p	0	1
miR-126a-5p	LG03	+	25034311	25034332	9.67243	9.22641	9.39874	10.5187	9.95855	10.0526	10.3276	10.4929	10.0848	12.5377	12.4893	12.515	10.6411	10.2715	10.7108	10.4041	9.75322	8.74819	miR-126b-5p	0	1
miR-126b-5p	LG03	+	25034311	25034332	9.67243	9.22641	9.39874	10.5187	9.95855	10.0526	10.3276	10.4929	10.0848	12.5377	12.4893	12.515	10.6411	10.2715	10.7108	10.4041	9.75322	8.74819	miR-126b-3p	37	0.936697
miR-126b-3p	LG03	+	25034348	25034370	10.8765	10.6411	10.8696	12.0828	12.0987	11.8738	13.2279	13.0987	12.5767	15.0042	14.9527	14.954	12.5277	12.4727	12.9069	13.0152	12.5791	11.1183	novel0158	3225	0.103996
novel0158	LG03	+	25037573	25037596	1	1.58496	3.16993	5.24793	1	2.32193	1	5.61471	1	2	3	1.58496	0	0	1	0	1.58496	0	novel0176	1313072	0.087668
novel0176	LG03	-	26350645	26350668	9.63662	9.04439	9.56033	7.82655	7.63662	7.02237	13.7768	13.6086	13.6103	10.9571	10.9607	10.9687	9.49785	9.44501	9.44294	10.4346	10.3955	9.2384	novel0159	232209	-0.133969
novel0159	LG03	+	26582854	26582876	3.90689	1	2.80735	0	0	0	0	0	0	0	0	0	0	0	0	0	0	0	novel0160	2406576	0.213625
novel0160	LG03	+	28989430	28989451	2	2	2.32193	2.32193	2.58496	2	0	1	0	0	1	1	2.80735	1.58496	3.32193	2.32193	1.58496	1	novel0161	547392	-0.408016
novel0161	LG03	+	29536822	29536845	0	0	0	0	0	0	4.45943	5.49185	0	0	1	0	0	0	0	0	0	0	novel0162	444	0.890533
novel0162	LG03	+	29537266	29537290	0	0	0	0	0	0	3.16993	1.58496	0	0	0	0	0	0	0	0	0	0	novel0163	105791	-0.083807
novel0163	LG03	+	29643057	29643079	1	0	0	7.43463	7.48382	6.59991	1.58496	0	0	0	0	0	2.32193	1.58496	1	0	0	1.58496	novel0177	35586	-0.210616
novel0177	LG03	-	29678643	29678664	0	0	2.32193	0	0	0	0	0	0	0	0	0	0	0	0	0	1	1	novel0164	53	1
novel0164	LG03	+	29678696	29678717	0	0	2.32193	0	0	0	0	0	0	0	0	0	0	0	0	0	1	1	novel0178
novel0178	LG04	+	850657	850681	2.80735	1.58496	2.80735	0	0	0	0	0	0	2.32193	1.58496	3	1.58496	2	1	0	0	0	sCY.novel_3	376498	0.0909101
sCY.novel_3	LG04	+	1227155	1227178	3.45943	2.80735	3.16993	0	5.49185	0	7.27612	0	6.78136	2.80735	6.40939	6.44294	6.14975	5.78136	6.97728	6.45943	5.12928	4.64386	novel0197	1179056	0.369177
novel0197	LG04	-	2406211	2406232	1	0	0	0	0	0	0	0	0	0	1	0	3.70044	3	3.45943	0	0	0	novel0179	40	1
novel0179	LG04	+	2406251	2406272	1	0	0	0	0	0	0	0	0	0	1	0	3.70044	3	3.45943	0	0	0	sCY.novel_80	253671	#DIV/0!
sCY.novel_80	LG04	-	2659922	2659947	0	0	0	0	0	0	0	0	0	0	0	0	0	0	0	0	0	0	novel0180	26949	#DIV/0!
novel0180	LG04	+	2686871	2686894	0	0	0	0	0	0	4.16993	2.32193	2.58496	0	0	0	0	0	0	0	0	0	sCY.novel_27	76928	-0.306429
sCY.novel_27	LG04	+	2763799	2763821	5.64386	5	4.80735	0	0	0	0	0	0	0	2.32193	0	3.32193	2.80735	1.58496	0	0	0	sCY.novel_6	1124960	0.464104
sCY.novel_6	LG04	+	3888759	3888781	1	2.58496	1	1	0	0	0	2	0	0	0	0	0	0	0	0	0	0	novel0181	2087864	0.663314
novel0181	LG04	+	5976623	5976644	4	3.45943	3.45943	2.58496	0	1	0	0	0	0	0	0	0	0	0	0	0	0	novel0198	713699	0.506266
novel0198	LG04	-	6690322	6690344	1.58496	0	2.32193	0	0	0	0	0	1.58496	0	0	0	0	0	0	1	0	0	novel0199	295045	0.539825
novel0199	LG04	-	6985367	6985389	5.67243	5.32193	4.39232	1.58496	0	1	0	1	1	0	1	1	0	0	0	0	0	1	novel0182	1276295	-0.0893516
novel0182	LG04	+	8261662	8261685	0	0	0	3.16993	2.58496	2.58496	0	0	0	0	0	0	0	0	0	0	0	0	sCY.novel_77	275322	-0.0777895
sCY.novel_77	LG04	-	8536984	8537007	1.58496	3.16993	3	0	0	1	0	0	0	0	0	0	0	0	0	0	0	0	novel0183	185715	0.588776
novel0183	LG04	+	8722699	8722721	7.25739	6.35755	6.56986	4.32193	4.75489	4.32193	6.22882	5.55459	4.24793	4.9542	4.39232	4.39232	5	4.80735	5.12928	5.80735	6.12928	4.24793	novel0200	134026	0.00221076
novel0200	LG04	-	8856725	8856747	1	0	0	0	0	0	0	0	0	0	2.32193	0	0	0	0	0	0	0	novel0184	65977	-0.0480822
novel0184	LG04	+	8922702	8922724	8.98584	8.5812	8.8857	14.936	15.2028	14.9433	12.9993	13.0067	13.152	14.2823	14.0378	14.1132	12.9285	12.8015	13.4642	12.7142	12.7912	12.6729	novel0185	8311	0.947262
novel0185	LG04	+	8931013	8931035	11.9715	11.1849	11.7389	17.224	17.3688	17.1344	14.1958	14.4476	13.8433	15.9424	15.6835	15.72	14.2589	14.1871	14.6679	14.6375	14.7462	13.4583	novel0201	460779	-0.363975
novel0201	LG04	-	9391792	9391814	2.80735	2.58496	2	0	2	1	0	1.58496	0	1	1	0	0	0	0	0	1.58496	0	novel0202	850846	#DIV/0!
novel0202	LG04	-	10242638	10242660	0	0	0	0	0	0	0	0	0	0	0	0	0	0	0	0	0	0	novel0203	724658	#DIV/0!
novel0203	LG04	-	10967296	10967318	4.80735	5.12928	5.12928	4.85798	3.90689	4.64386	0	2	0	1.58496	1.58496	0	0	1	1	3.45943	3	3.80735	novel0186	1824405	0.583811
novel0186	LG04	+	12791701	12791725	13.0449	12.1849	12.5028	5.16993	4.85798	4.75489	0	0	0	4.16993	4.58496	2.80735	4.85798	4.85798	3.70044	1.58496	1	0	novel0204	3515788	0.696732
novel0204	LG04	-	16307489	16307513	5.32193	4.39232	5.12928	3.32193	3.32193	4.24793	3	2.58496	3	2	2	0	2	1	2.32193	1	0	1	novel0205	891698	0.539062
novel0205	LG04	-	17199187	17199211	2.58496	1.58496	0	0	0	1.58496	0	0	0	0	0	0	0	0	0	0	0	1	novel0206	110895	0.415102
novel0206	LG04	-	17310082	17310104	2.32193	2.80735	3.80735	0	0	0	0	0	1.58496	0	0	0	0	0	0	0	0	0	novel0187	2273471	0.772746
novel0187	LG04	+	19583553	19583575	6.50779	6.04439	6.2854	3.45943	3.32193	4.45943	4.64386	3.45943	3.58496	4.58496	3.32193	4.64386	2.58496	2.80735	2.58496	3.80735	3.16993	2.58496	novel0188	1280	0.647655
novel0188	LG04	+	19584833	19584855	3	2	0	1	0	0	0	0	0	0	0	1	0	0	0	0	0	0	novel0207	323157	-0.0787146
novel0207	LG04	-	19907990	19908012	1	0	0	3.16993	2.58496	2.80735	1.58496	1	0	4.08746	3.16993	4.75489	2.80735	3	2.80735	0	0	0	novel0189	36	1
novel0189	LG04	+	19908026	19908048	1	0	0	3.16993	2.58496	2.80735	1.58496	1	0	4.08746	3.16993	4.75489	2.80735	3	2.80735	0	0	0	novel0208	894481	-0.18813
novel0208	LG04	-	20802507	20802529	7.71425	7.29462	7.46761	3.80735	4.16993	3.58496	4.24793	5.16993	3.90689	5.67243	5.12928	5.04439	4.32193	3.90689	4.90689	4.45943	4.16993	3.16993	novel0209	1747260	0.910113
novel0209	LG04	-	22549767	22549790	5.32193	4.16993	4.58496	0	0	0	0	0	0	1	0	0	0	0	0	0	0	0	novel0190	243281	0.928116
novel0190	LG04	+	22793048	22793069	7.29462	6.56986	6.70044	1.58496	2.58496	1.58496	2.58496	1.58496	1.58496	2.58496	2.58496	2.58496	2.58496	2.32193	1.58496	0	1.58496	0	novel0191	790725	0.451604
novel0191	LG04	+	23583773	23583795	1.58496	1	1	1	1.58496	0	0	0	0	0	2	1	0	0	0	1	0	0	novel0210	903484	0.198315
novel0210	LG04	-	24487257	24487280	1	1	1.58496	1	2	1	0	1	0	1.58496	0	0	0	1.58496	0	0	0	0	novel0211	113020	0.418684
novel0211	LG04	-	24600277	24600299	1.58496	1	1.58496	1.58496	1.58496	1.58496	1	1.58496	2	1	2.32193	0	0	1	0	0	1	0	novel0192	1062539	-0.0135747
novel0192	LG04	+	25662816	25662839	11.6411	10.7524	11.3723	17.0231	16.8319	16.8247	11.5498	11.4435	11.2479	12.5934	12.1408	12.4841	12.2609	12.4323	12.4919	15.3399	15.1009	13.918	novel0212	557520	0.161359
novel0212	LG04	-	26220336	26220358	2.80735	0	2.32193	1.58496	1	2.58496	1	1	0	1	0	0	1	0	0	0	0	0	novel0213	3082391	0.211513
novel0213	LG04	-	29302727	29302749	6.76818	6.10852	6.45943	11.5882	11.577	11.7172	7.10852	7.53138	7	5.78136	6.08746	6.30378	8.75489	8.94251	9.2384	9.02237	9.13699	7.56986	novel0193	693778	-0.508305
novel0193	LG04	+	29996505	29996528	3.45943	3.58496	4.16993	0	0	0	1.58496	0	0	1.58496	1.58496	0	1	0	1	2	1	0	miR-30e-3p	151263	0.442815
miR-30e-3p	LG04	+	30147768	30147790	14.0825	13.4714	13.8253	12.6445	12.7482	12.4793	14.3578	14.291	13.6997	14.1624	14.2167	14.0013	12.6312	12.4906	12.6676	14.0111	13.5072	12.4671	novel0194	1697	0.752229
novel0194	LG04	+	30149465	30149488	14.9631	14.4947	14.9549	14.2166	14.2669	14.2248	16.2367	16.2487	15.552	16.4052	16.5702	16.3124	15.3837	15.106	15.3999	16.0896	15.8589	14.3281	sCY.novel_60	239069	0.10223
sCY.novel_60	LG04	+	30388534	30388556	0	0	1	0	0	0	0	1	0	0	0	0	0	0	0	0	0	0	novel0195	203369	0.0686468
novel0195	LG04	+	30591903	30591924	3.80735	4.16993	2.80735	1.58496	1	1	1	0	0	0	0	0	1	1	0	1	1.58496	1	novel0214	290218	0.885744
novel0214	LG04	-	30882121	30882143	4.64386	5.70044	4.9542	0	0	0	0	0	0	0	0	0	0	0	0	0	0	0	novel0196	35	0.958975
novel0196	LG04	+	30882156	30882178	7	6.6865	6.75489	0	0	0	1.58496	0	0	0	0	1	0	1.58496	0	2	0	0	novel0215	2370109	0.569205
novel0215	LG04	-	33252265	33252287	3.80735	2	3.45943	2.80735	2.58496	3.16993	0	0	0	0	1	0	1	0	0	2	0	0	novel0216
novel0216	LG05	+	85596	85616	13.0315	12.4517	12.7692	14.574	14.2652	14.818	18.2256	18.2834	17.378	15.8822	16.3969	16.3188	16.8509	16.8203	16.5107	16.2753	14.771	14.8143	novel0240	417428	-0.498598
novel0240	LG05	-	503024	503046	0	1.58496	1.58496	0	1	0	0	0	0	0	0	1	0	1	0	0	0	0	novel0217	563331	-0.114706
novel0217	LG05	+	1066355	1066377	2.32193	3	3.58496	5.32193	4.85798	4.52356	0	9.22882	7.30378	0	0	0	0	0	5.39232	3.70044	1	3.80735	novel0218	1167330	-0.000212591
novel0218	LG05	+	2233685	2233707	0	1.58496	0	0	0	0	0	0	0	0	0	0	0	0	0	0	0	0	novel0241	497357	0.327774
novel0241	LG05	-	2731042	2731064	3.90689	3.16993	4.58496	1	0	0	2	1.58496	1	0	0	2.32193	0	1	0	1.58496	0	1	miR-202-5p	569993	0.368007
miR-202-5p	LG05	+	3301035	3301057	7.26679	7.04439	7.05528	6.76818	7.17991	7.2854	1.58496	3.32193	4.58496	2.58496	2.58496	4.39232	2.80735	3.32193	3	2	4.52356	5.72792	miR-202-3p	36	0.64404
miR-202-3p	LG05	+	3301071	3301093	0	1	1.58496	1.58496	2.32193	0	0	0	1	0	0	0	0	0	0	0	0	1	novel0242	486785	0.0237772
novel0242	LG05	-	3787856	3787878	3	1	1	0	0	0	0	0	0	0	0	0	0	0	0	0	0	0	novel0243	109612	0.151521
novel0243	LG05	-	3897468	3897490	2.32193	0	0	1	0	0	2.80735	3	2.32193	1	1.58496	1.58496	0	0	1	1	0	0	novel0244	224679	0.000529065
novel0244	LG05	-	4122147	4122169	1	1.58496	0	1	0	2.80735	0	1.58496	0	5.67243	0	1	0	0	0	0	1	0	novel0219	106648	0.0965243
novel0219	LG05	+	4228795	4228816	0	0	1	0	1.58496	0	2	1	0	1	0	0	0	0	0	0	0	0	novel0220	121904	-0.205896
novel0220	LG05	+	4350699	4350721	1.58496	0	0	0	0	0	0	0	0	0	0	0	0	0	0	0	1.58496	0	novel0221	179882	0.392163
novel0221	LG05	+	4530581	4530603	3.90689	4.16993	3	2.32193	1	2.58496	2.32193	2	2	2.80735	2.32193	0	1.58496	2.32193	0	0	3	3	novel0222	575931	0.0611385
novel0222	LG05	+	5106512	5106534	0	1.58496	0	4.08746	3.32193	3.32193	0	0	0	0	0	0	0	0	0	0	0	0	novel0223	954774	0.844043
novel0223	LG05	+	6061286	6061309	10.4263	10.5236	10.4481	13.6927	14.0232	13.9082	11.6271	11.245	11.137	11.5221	11.543	11.5622	10.6591	10.5324	10.9694	10.4727	10.4157	9.45533	sCY.novel_171	1130041	-0.314316
sCY.novel_171	LG05	+	7191327	7191347	2.80735	3	3.80735	0	0	0	3.70044	2	2	0	0	0	0	1.58496	1.58496	0	0	0	novel0245	4370998	0.592735
novel0245	LG05	-	11562325	11562349	2	2.58496	2	0	1	0	0	0	0	0	0	0	0	0	0	0	0	0	novel0224	466893	0.444814
novel0224	LG05	+	12029218	12029240	3.16993	3.45943	2	4.52356	4.70044	4.80735	1	1	0	0	1.58496	1	0	0	1	1.58496	1	0	novel0225	401009	0.393708
novel0225	LG05	+	12430227	12430250	5.04439	4.75489	4.52356	0	2	0	1	0	0	0	0	0	1	0	0	1	0	0	novel0226	1439991	0.775809
novel0226	LG05	+	13870218	13870239	4.80735	5.39232	4.39232	0	2.58496	2	2.58496	2.32193	2.80735	3.45943	2.80735	2.80735	1.58496	1	2.58496	2.32193	1.58496	2	novel0246	253134	0.504713
novel0246	LG05	-	14123352	14123373	4.16993	4.64386	4.16993	3.16993	2	1.58496	2	3.16993	1.58496	2.58496	2.32193	1	3	2	1	1	1.58496	0	novel0227	1690872	0.756761
novel0227	LG05	+	15814224	15814246	3.16993	3.32193	3	0	1	0	0	0	0	1.58496	0	0	0	0	0	0	0	0	miR-30e-5p	5569	0.524588
miR-30e-5p	LG05	+	15819793	15819815	14.5962	14.4404	14.6194	12.8765	12.4558	12.825	14.5622	14.5392	13.4593	13.8982	14.1282	13.8833	13.1254	12.9469	12.8506	13.0227	12.9363	11.4954	novel0228	6762	0.461301
novel0228	LG05	+	15826555	15826578	14.963	14.4944	14.9548	14.2165	14.2667	14.2245	16.2364	16.2485	15.5516	16.4051	16.5701	16.3123	15.3834	15.1059	15.3998	16.0894	15.8587	14.328	novel0229	14478	0.090671
novel0229	LG05	+	15841033	15841055	0	1.58496	1.58496	1.58496	0	0	1.58496	1.58496	0	0	1	1	1.58496	1	0	1.58496	0	1	novel0247	2917863	0.235478
novel0247	LG05	-	18758896	18758918	0	0	2	0	1	0	0	1	0	0	1	0	0	1	0	0	0	0	novel0248	2055589	0.186346
novel0248	LG05	-	20814485	20814507	6.04439	5.42626	5.39232	1	0	0	3	2.80735	1	0	1	1	2.32193	0	1.58496	1	0	1	novel0230	295108	-0.344827
novel0230	LG05	+	21109593	21109614	0	0	0	2.32193	2.32193	2.58496	0	0	0	0	0	0	0	0	0	0	0	0	novel0231	483773	-0.200697
novel0231	LG05	+	21593366	21593388	4.45943	3.32193	4.24793	1	2	1.58496	2.32193	2	3.32193	2	1.58496	0	1.58496	1	2.32193	1	1	2	novel0232	1363787	0.776486
novel0232	LG05	+	22957153	22957177	4.58496	4.45943	4.24793	0	1	0	0	0	0	0	0	0	0	0	0	0	0	0	novel0233	603950	0.851792
novel0233	LG05	+	23561103	23561125	3.90689	1.58496	1	0	0	0	0	0	0	0	0	0	0	0	0	0	0	0	novel0234	690577	0.940512
novel0234	LG05	+	24251680	24251700	2.32193	2	1	0	0	0	0	0	0	0	0	0	0	0	0	0	0	0	novel0249	160800	-0.0724049
novel0249	LG05	-	24412480	24412502	1	0	0	3.45943	3.32193	2	0	0	0	1.58496	0	0	0	0	0	0	0	0	novel0250	1399298	-0.187142
novel0250	LG05	-	25811778	25811800	1	1	2.32193	0	0	0	0	0	0	0	0	0	0	0	0	0	1	0	novel0235	630127	0.799105
novel0235	LG05	+	26441905	26441927	3.45943	4.85798	4.24793	0	0	0	0	0	0	0	1.58496	0	0	0	0	0	0	0	novel0251	864274	0.717171
novel0251	LG05	-	27306179	27306201	9.42626	9.09803	8.98584	4.75489	5.04439	5.32193	8.28077	7.69349	7.7211	6.26679	5.78136	6.40939	6.08746	6.04439	6.12928	6.6865	6.52356	5.90689	sCY.novel_79	1633309	0.903419
sCY.novel_79	LG05	-	28939488	28939509	5	4.52356	4.90689	0	0	0	2	3.16993	1.58496	1	2	1	1	1.58496	0	1	1.58496	1	sCY.novel_82	0	1
sCY.novel_82	LG05	-	28939488	28939509	5	4.52356	4.90689	0	0	0	2	3.16993	1.58496	1	2	1	1	1.58496	0	1	1.58496	1	novel0236	1069329	0.634094
novel0236	LG05	+	30008817	30008838	3.80735	2	1.58496	1	0	1	1	0	1	1	0	1	0	0	0	1	0	0	sCY.novel_73	798472	0.617472
sCY.novel_73	LG05	+	30807289	30807311	2.80735	2	3.70044	1	0	0	1.58496	0	0	2	1	0	1.58496	1	0	0	0	0	novel0237	1373926	0.785133
novel0237	LG05	+	32181215	32181237	1.58496	2	2.58496	0	0	0	0	0	0	0	0	0	0	0	0	0	0	0	novel0238	930089	0.123088
novel0238	LG05	+	33111304	33111326	2.58496	1	1	2.58496	2	1.58496	0	1.58496	0	0	0	2	1	1	1.58496	0	2	1	novel0252	388597	-0.118225
novel0252	LG05	-	33499901	33499923	4.08746	3.90689	3.90689	0	0	1.58496	3.32193	3.16993	2	0	1	1	1.58496	1.58496	1	2	0	1	novel0253	9350	0.717777
novel0253	LG05	-	33509251	33509274	7.26679	6.50779	7.04439	3.58496	2.58496	2.58496	2.80735	2.32193	2.80735	2	2.32193	3.16993	2.32193	2	2.32193	1.58496	0	2	novel0254	248306	0.884736
novel0254	LG05	-	33757557	33757579	7.97154	7.5157	7.22882	2.32193	2	1.58496	3.16993	2.32193	2.58496	1	1	1	3.45943	3.70044	3.80735	2	0	0	novel0255	160996	0.375648
novel0255	LG05	-	33918553	33918575	1	1	0	0	1	0	0	1	0	0	0	0	2	0	0	0	0	0	sCY.novel_141	31761	-0.0941738
sCY.novel_141	LG05	+	33950314	33950336	0	0	0	0	0	1.58496	1.58496	3.32193	1.58496	0	0	1	0	0	1.58496	0	1	1	sCY.novel_142	0	1
sCY.novel_142	LG05	+	33950314	33950336	0	0	0	0	0	1.58496	1.58496	3.32193	1.58496	0	0	1	0	0	1.58496	0	1	1	sCY.novel_147	0	1
sCY.novel_147	LG05	+	33950314	33950336	0	0	0	0	0	1.58496	1.58496	3.32193	1.58496	0	0	1	0	0	1.58496	0	1	1	novel0256	15250	-0.274666
novel0256	LG05	-	33965564	33965586	7.97154	7.5157	7.22882	2.32193	2	1.58496	3.16993	2.32193	2.58496	1	1	1	3.45943	3.70044	3.80735	2	0	0	novel0239	594322	0.346857
novel0239	LG05	+	34559886	34559908	1.58496	2	1	2.58496	1.58496	3.16993	2	0	0	0	0	0	1	0	0	0	0	0	novel0257
novel0257	LG06	+	56538	56559	0	1	1.58496	0	0	1.58496	0	1	0	3.58496	3	3	0	0	0	0	1	0	novel0258	1011886	-0.216894
novel0258	LG06	+	1068424	1068446	0	0	1	0	0	0	0	0	1	0	0	0	1	1	0	0	0	0	novel0294	603809	-0.216946
novel0294	LG06	-	1672233	1672256	9.2503	9.06878	9.29921	9.62022	9.88111	10.5008	4.90689	4.80735	2.58496	4.64386	4.58496	4.58496	4.70044	3.45943	3.16993	4.32193	5.16993	4.58496	novel0295	0	0.999877
novel0295	LG06	-	1672233	1672256	9.15228	8.99718	9.19476	9.57932	9.85953	10.4717	4.90689	4.70044	2.58496	4.58496	4.52356	4.58496	4.64386	3.45943	3.16993	4.24793	5.16993	4.45943	novel0259	746499	-0.419074
novel0259	LG06	+	2418732	2418754	0	0	0	0	0	0	0	2.32193	2	0	0	0	2	0	1	0	0	0	novel0296	437715	-0.0220608
novel0296	LG06	-	2856447	2856468	3.70044	2.58496	3.58496	0	1	0	0	1	0	1	0	0	1.58496	0	0	0	0	0	novel0297	9859	1
novel0297	LG06	-	2866306	2866327	3.70044	2.58496	3.58496	0	1	0	0	1	0	1	0	0	1.58496	0	0	0	0	0	novel0298	483324	0.695203
novel0298	LG06	-	3349630	3349651	6.88264	5.9542	6.16993	2.58496	1	3.58496	4.70044	4.80735	4	4.45943	4.64386	4.24793	3.90689	3	2.80735	3.58496	3	2	novel0299	827696	0.425205
novel0299	LG06	-	4177326	4177349	3.16993	2.32193	2	2	0	2	0	0	2.32193	0	0	0	2	1.58496	1	0	0	0	novel0260	807678	0.154413
novel0260	LG06	+	4985004	4985025	6.97728	6.42626	6.67243	3.45943	4.45943	3.80735	4.52356	4.70044	4.45943	5.39232	5.61471	4.52356	3.45943	3.90689	3.70044	5.61471	4.64386	4.64386	novel0300	798835	0.447819
novel0300	LG06	-	5783839	5783861	18.0383	17.5507	18.0262	12.3977	10.7969	10.1674	14.0387	13.5533	13.4583	11.762	12.3518	12.0341	16.1868	16.1437	16.2986	16.8814	16.6816	16.195	novel0301	1569984	0.241039
novel0301	LG06	-	7353823	7353846	15.5888	15.4153	15.633	9.33762	9.98014	10.623	17.5009	17.4025	16.7364	11.0098	13.1163	13.0743	10.0741	9.17742	9.26913	11.7985	12.7887	14.3306	novel0261	371719	-0.530485
novel0261	LG06	+	7725542	7725563	0	0	1	2.58496	1.58496	2.32193	0	0	0	1	0	0	0	1	0	1.58496	2	0	novel0262	673240	0.311218
novel0262	LG06	+	8398782	8398804	12.2249	11.5324	11.8325	9.59432	9.42206	9.13186	1.58496	1.58496	2.58496	3.32193	3.32193	2.58496	3.80735	3.80735	2.58496	2.58496	3.16993	3.45943	novel0302	0	0.669721
novel0302	LG06	-	8398782	8398803	2.32193	0	1.58496	2	1	3.16993	0	0	0	0	0	1	0	0	1	0	0	0	novel0303	323204	0.686591
novel0303	LG06	-	8721986	8722008	10.0471	9.94691	10.0389	14.4075	14.0618	14.4985	7.70736	8.16491	7.7211	4.90689	4.52356	4.85798	7.49985	7.17991	7.79442	7.75489	8.20945	8.14975	let-7g	194902	0.161254
let-7g	LG06	-	8916888	8916910	13.0966	12.5406	12.8162	17.049	17.0768	16.8882	16.0545	15.5879	15.7489	16.147	15.9283	15.7892	14.9013	14.967	15.4358	15.4878	14.9768	14.8214	novel0263	174547	-0.296969
novel0263	LG06	+	9091435	9091456	15.9352	15.4543	15.6232	9.3966	9.22641	9.90539	13.6022	13.9342	13.316	20.4475	20.314	20.2517	13.157	13.4193	12.2729	17.2777	16.3109	13.9743	novel0304	149876	0.444523
novel0304	LG06	-	9241311	9241332	2.32193	1	2	0	1	1	2	1	0	2	1	1.58496	2.58496	1	1	2.32193	2.32193	1.58496	novel0305	354383	-0.00442689
novel0305	LG06	-	9595694	9595717	3.16993	4.64386	2.58496	0	2	0	0	1	0	0	1	0	0	1.58496	0	0	0	0	novel0306	404208	-0.777066
novel0306	LG06	-	9999902	9999924	3.45943	3	2.80735	9.50184	9.04985	9.36632	8.44294	7.8009	7.53916	7.61471	7.27612	7.50779	8.68299	8.49985	8.85487	7.77479	7.71425	6.78136	novel0264	986358	-0.682958
novel0264	LG06	+	10986260	10986282	5	4.39232	4.85798	2	1.58496	1.58496	2.32193	2	1.58496	0	1.58496	0	0	2	2.58496	1	0	0	miR-34	319090	0.599289
miR-34	LG06	+	11305350	11305372	11.4558	11.7368	11.4336	10.3869	10.0875	10.0417	6.9542	7.40088	6.39232	9.24793	8.80413	8.58871	8.86109	8.27612	7.61471	8.34873	8.03342	6.62936	miR-34a	0	1
miR-34a	LG06	+	11305350	11305372	11.4558	11.7368	11.4336	10.3869	10.0875	10.0417	6.9542	7.40088	6.39232	9.24793	8.80413	8.58871	8.86109	8.27612	7.61471	8.34873	8.03342	6.62936	novel0265	155731	0.776188
novel0265	LG06	+	11461081	11461105	2	2.58496	2.58496	1	0	0	0	0	0	0	1	0	0	0	0	0	0	0	novel0307	195624	0.894362
novel0307	LG06	-	11656705	11656727	6.67243	6.10852	6.22882	0	1.58496	0	0	0	0	0	0	0	1	0	0	1	0	0	novel0308	146598	0.358481
novel0308	LG06	-	11803303	11803325	1.58496	1	1	1	0	0	0	0	0	1.58496	2	1	0	0	0	0	1	0	miR-200b	381306	-0.244625
miR-200b	LG06	+	12184609	12184631	16.2864	16.1594	16.2635	11.9611	12.4305	11.0961	18.0639	17.9089	17.3605	13.4354	14.0097	13.1411	17.7494	17.8879	17.5001	11.7448	13.0161	14.4479	novel0266	145	0.829753
novel0266	LG06	+	12184754	12184775	10.4136	10.3354	10.2958	9.71596	9.96867	8.93664	14.2533	14.3389	13.6005	10.5127	10.9241	10.1749	16.8978	17.1807	16.7308	8.59991	9.7039	11.4691	novel0267	1585	0.581747
novel0267	LG06	+	12186339	12186361	13.7512	13.6574	13.665	7.65105	7.98299	7.26679	13.9986	13.904	13.2148	8.93074	9.56986	8.82018	12.3608	12.0283	11.9073	7.19967	8.41785	9.82177	novel0268	280	0.570781
novel0268	LG06	+	12186619	12186640	3.80735	3.16993	3.16993	0	0	0	0	1	0	1	0	0	1	0	0	0	0	0	novel0269	766	0.887197
novel0269	LG06	+	12187385	12187407	1	1.58496	2	0	0	0	0	0	0	0	0	0	0	0	0	0	0	0	novel0309	344903	-0.944736
novel0309	LG06	-	12532288	12532310	12.0509	11.9061	11.8309	15.5698	15.3026	15.5092	15.7978	15.6482	15.1402	15.9219	15.7933	15.7479	15.053	15.0274	15.1102	15.6105	15.6695	14.9666	novel0270	2	-0.828997
novel0270	LG06	+	12532290	12532312	1	2	2	0	0	0	1	0	1	0	0	0	0	0	0	0	0	0	novel0310	5668	-0.563992
novel0310	LG06	-	12537958	12537980	2.32193	2	0	5.9542	5.75489	5.55459	5	4.08746	3.45943	4	3.32193	2.80735	3.16993	2.80735	2.80735	3.80735	3.45943	2.80735	novel0271	34	0.663633
novel0271	LG06	+	12537992	12538014	2.32193	1.58496	2	4.24793	4	3.32193	3.70044	3.58496	3.58496	2.58496	2.58496	3	2	1	2.32193	3.58496	2.58496	0	novel0272	1428687	-0.154887
novel0272	LG06	+	13966679	13966703	2.32193	2.32193	3	0	0	2	1	0	0	1.58496	0	0	1	0	0	1	1	0	novel0311	404213	-0.0826011
novel0311	LG06	-	14370892	14370914	4.90689	4.70044	4.45943	6.94251	6.26679	6.47573	5.61471	5.61471	5.04439	4.16993	2.80735	4.08746	6	5.32193	5.97728	4.85798	3.58496	4	novel0273	441927	0.662141
novel0273	LG06	+	14812819	14812841	0	0	0	2.58496	1.58496	2.58496	2.32193	2	1	0	1.58496	1	1.58496	1	2	0	0	0	novel0274	0	0.969492
novel0274	LG06	+	14812819	14812841	0	0	0	2.32193	1.58496	2.32193	2.32193	2	0	0	1.58496	1	1.58496	1	2	0	0	0	novel0275	1651461	-0.312272
novel0275	LG06	+	16464280	16464301	1.58496	2.58496	2	0	0	0	1	0	0	2	3.32193	2	0	1	0	0	1	0	novel0276	19805	0.285486
novel0276	LG06	+	16484085	16484107	1.58496	1.58496	2.32193	1	1	0	0	0	0	1	0	1.58496	1.58496	0	1.58496	0	0	0	novel0277	125645	0.144345
novel0277	LG06	+	16609730	16609751	0	2.58496	1	0	0	0	0	0	0	2.80735	3.16993	0	0	0	0	0	0	0	novel0312	649342	0.283917
novel0312	LG06	-	17259072	17259095	6.90689	6.26679	6.42626	0	0	0	0	0	0	0	1	1	0	1	1.58496	0	0	0	novel0278	302799	0.250627
novel0278	LG06	+	17561871	17561893	0	1	1	2	0	0	0	0	1	0	0	0	0	0	0	0	0	0	novel0279	375785	0.302738
novel0279	LG06	+	17937656	17937678	3.16993	3	2.58496	1	0	0	0	0	0	1	0	2	0	0	2	0	0	0	novel0313	682410	0.807422
novel0313	LG06	-	18620066	18620088	4.85798	4.64386	4.32193	1.58496	1.58496	0	1.58496	1	2	0	1	1	0	2	3.58496	1	0	0	novel0280	342040	0.875887
novel0280	LG06	+	18962106	18962129	6.90689	6.26679	6.42626	0	0	0	0	0	0	0	1	1	0	1	1.58496	0	0	0	novel0281	1077795	-0.588658
novel0281	LG06	+	20039901	20039923	7.42626	6.96578	7.34873	9.66888	9.15482	9.47168	13.9693	14.0532	13.5602	9.44294	9.89482	9.37069	13.1	12.647	13.2985	9.62022	9.17991	9.88722	novel0314	2118427	-0.651499
novel0314	LG06	-	22158328	22158349	2	2	2.32193	0	0	0	0	0	0	0	0	0	0	0	0	0	1	1.58496	novel0282	40	1
novel0282	LG06	+	22158368	22158389	2	2	2.32193	0	0	0	0	0	0	0	0	0	0	0	0	0	1	1.58496	novel0283	321788	0.470688
novel0283	LG06	+	22480156	22480179	5.49185	5.49185	5.08746	3.16993	2.58496	2.32193	4.70044	4.45943	3.80735	3.58496	3.32193	3.32193	3.58496	2.80735	3	3.90689	2.58496	2	novel0315	239040	0.260023
novel0315	LG06	-	22719196	22719218	2	1.58496	0	0	0	0	0	0	0	0	0	0	0	2.32193	1.58496	0	0	0	novel0284	1021733	0.30485
novel0284	LG06	+	23740929	23740951	7.16993	6.75489	7.10852	2	2.58496	2.32193	4.39232	4.08746	3.45943	4.32193	4.32193	3.70044	3.32193	3.16993	2.58496	3.80735	4.24793	2	novel0285	246717	0.250602
novel0285	LG06	+	23987646	23987668	16.9763	16.4531	16.5584	13.4046	13.4484	13.4608	13.8731	13.8879	14.149	18.8352	18.9691	18.8009	14.0997	14.0585	14.3716	19.6228	19.6675	20.0658	novel0286	18897	0.574313
novel0286	LG06	+	24006543	24006562	1.58496	1	1.58496	0	0	0	0	0	0	1.58496	1	0	0	0	0	1	1	0	novel0287	251	0.528985
novel0287	LG06	+	24006794	24006816	13.9752	13.3025	13.7913	10.7599	10.8424	10.8588	11.5527	11.6856	11.7164	15.8494	16.0599	15.8104	11.6257	11.4605	11.6528	18.5902	19.0153	17.4983	novel0288	3943737	0.607448
novel0288	LG06	+	27950531	27950553	1	0	1	0	0	0	0	0	0	1	0	0	0	1	0	2.32193	1.58496	0	novel0289	188719	-0.0152962
novel0289	LG06	+	28139250	28139271	1	2.58496	2	0	0	0	0	0	0	0	0	1.58496	0	0	0	0	0	0	novel0316	286649	-0.819596
novel0316	LG06	-	28425899	28425921	8.05528	7.74819	7.79442	13.7801	13.8575	13.5231	13.0514	13.3099	12.9274	13.7038	13.3327	13.0192	12.5779	12.462	12.7082	13.0437	12.9309	12.3332	novel0290	143368	-0.834566
novel0290	LG06	+	28569267	28569289	4.64386	3	4.45943	0	0	0	0	0	0	0	0	0	0	0	0	1.58496	3.45943	1	novel0291	190146	-0.134091
novel0291	LG06	+	28759413	28759435	5.32193	5.35755	4.70044	4.16993	3.80735	4.32193	5.2854	4.9542	4.58496	6.85798	6.40939	5.93074	6.33985	5.42626	5.90689	5.20945	4.9542	4.45943	novel0292	139445	-0.0568469
novel0292	LG06	+	28898858	28898880	3.90689	4.16993	4.39232	0	0	0	1	0	0	0	0	0	0	0	0	0	0	0	novel0293	197076	0.659264
novel0293	LG06	+	29095934	29095956	4.70044	4.52356	4.52356	3.16993	3	2.58496	1.58496	2.32193	1.58496	4.24793	2.80735	2.58496	1.58496	2.58496	1.58496	0	1.58496	0	novel0333
novel0333	LG07	-	292445	292467	1.58496	1	0	0	0	0	2	1.58496	2.80735	1	1	1	0	1	1	1.58496	0	1.58496	novel0334	6719	0.301529
novel0334	LG07	-	299164	299187	1.58496	2.32193	1	0	0	0	0	2	1	0	1	0	0	0	0	0	0	0	novel0317	498985	-0.296663
novel0317	LG07	+	798149	798170	1	0	1.58496	1	1.58496	2.58496	5.32193	3.32193	3.58496	3.90689	3.58496	3.70044	1	1	2.80735	4.16993	3.32193	2.32193	novel0335	211623	-0.511365
novel0335	LG07	-	1009772	1009793	3.70044	2.32193	1	0	0	0	0	0	0	0	0	0	0	0	0	0	0	0	novel0318	2243137	0.821649
novel0318	LG07	+	3252909	3252930	2	1	1	0	1	0	0	0	0	0	0	1	0	0	0	0	0	0	novel0336	555029	0.623187
novel0336	LG07	-	3807938	3807963	1.58496	0	0	1	1	0	0	0	0	0	0	0	0	0	0	0	0	0	novel0337	1091576	-0.00449302
novel0337	LG07	-	4899514	4899537	2	1	1	0	0	0	2.32193	1.58496	0	0	0	0	1.58496	0	0	2.80735	2.80735	1	novel0338	576064	0.0590626
novel0338	LG07	-	5475578	5475600	5	4.24793	4.64386	1.58496	1.58496	1	0	0	0	0	0	0	0	0	1	0	0	0	novel0319	41	0.811375
novel0319	LG07	+	5475619	5475641	16.2835	15.7591	16.1619	8.17991	8.40514	9.90689	10.567	10.6284	9.94837	8.54689	9.91139	10.1774	8.72451	8.45121	7.70044	8.98584	9.92333	12.0109	novel0339	2569180	0.351881
novel0339	LG07	-	8044799	8044821	1	0	1	0	0	0	0	0	1.58496	1	0	0	0	0	0	0	0	0	novel0340	1059055	0.353111
novel0340	LG07	-	9103854	9103876	1.58496	2.32193	2.80735	0	0	0	0	0	0	0	0	0	0	0	0	0	0	0	novel0320	122761	0.556045
novel0320	LG07	+	9226615	9226640	3.58496	2.32193	2.80735	0	0	0	0	2	1.58496	0	0	1	2	2.32193	2.80735	2	0	1	novel0341	156841	0.634226
novel0341	LG07	-	9383456	9383478	7.35755	7.08746	7.01123	2	1.58496	1	2.80735	2.80735	0	2.80735	2	2	3	2	3.16993	1.58496	1	1.58496	novel0321	486782	-0.103436
novel0321	LG07	+	9870238	9870260	0	0	0	0	0	0	0	0	0	3.16993	2	2.58496	0	0	0	0	0	0	novel0342	70346	0.19783
novel0342	LG07	-	9940584	9940608	2.32193	2.80735	2	0	0	0	0	1	0	2	0	1	0	0	0	1	1	0	novel0343	42307	0.656683
novel0343	LG07	-	9982891	9982914	4.39232	3.80735	4.24793	2	2	2.32193	0	1	1	1.58496	2.32193	2.32193	0	1	1.58496	2.58496	0	0	novel0344	221270	0.125275
novel0344	LG07	-	10204161	10204184	6.90689	6.37504	6.2854	11.0334	10.9586	10.9263	5.16993	5.20945	5.08746	4.58496	4.08746	4.24793	7.73471	7.35755	8.10329	4.64386	5.35755	5.04439	novel0345	906999	-0.242918
novel0345	LG07	-	11111160	11111183	0	0	0	0	0	1	0	0	0	2	1.58496	0	0	0	0	0	0	2.58496	novel0346	693051	-0.220773
novel0346	LG07	-	11804211	11804233	2.32193	1.58496	2.32193	0	0	0	0	0	0	0	0	0	0	0	0	0	0	0	novel0347	1616184	0.519829
novel0347	LG07	-	13420395	13420418	3.45943	1.58496	3	2	3.58496	2	0	0	0	1.58496	0	1.58496	0	1	1	2.32193	2	1	novel0322	783877	0.290773
novel0322	LG07	+	14204272	14204294	0	0	0	1.58496	2	1	0	1	0	0	0	0	0	0	1	0	0	0	novel0323	2655283	0.820454
novel0323	LG07	+	16859555	16859576	1.58496	1	1	4.08746	4	2.58496	0	0	0	0	0	0	0	0	1.58496	1	1	0	sCY.novel_29	898432	-0.271161
sCY.novel_29	LG07	+	17757987	17758011	9.54303	9.26679	9.32867	5.16993	4.75489	4.85798	7.74819	7.2854	6.89482	6.06609	5.32193	5	6.88264	7.10852	6.84549	6.52356	7.01123	5.67243	novel0324	734609	0.801305
novel0324	LG07	+	18492596	18492617	3.80735	2.80735	3	0	0	0	1	0	0	0	0	0	0	0	1.58496	0	0	1	novel0325	173518	-0.356001
novel0325	LG07	+	18666114	18666136	0	0	0	0	0	0	0	0	0	2	2	3.58496	0	0	0	2.32193	2.58496	1	sCY.novel_88	84541	0.254205
sCY.novel_88	LG07	+	18750655	18750676	1	0	1	0	1	0	1	0	1.58496	1	2.32193	1	1	2	1	0	2	1	novel0348	2094699	-0.0575868
novel0348	LG07	-	20845354	20845376	4.16993	4	3.70044	0	0	0	0	0	0	0	1.58496	0	0	0	0	0	0	0	novel0326	38005	0.94049
novel0326	LG07	+	20883359	20883381	4.08746	4.70044	2.32193	0	0	0	0	0	0	0	0	0	0	0	0	0	0	0	novel0349	895298	0.872503
novel0349	LG07	-	21778657	21778677	5.42626	5.42626	5.24793	2.32193	1	1	0	1.58496	1	0	2.32193	1.58496	2	2	1	0	1	0	novel0350	2736874	0.265891
novel0350	LG07	-	24515531	24515553	4.32193	2.32193	4	0	0	0	1	1	0	3.32193	1.58496	2	2.32193	2.32193	2	3.90689	4.24793	3.16993	sCY.novel_17	143387	0.622161
sCY.novel_17	LG07	+	24658918	24658940	4.58496	4.45943	4.24793	1	0	1	1.58496	1	1	1.58496	3	2.32193	0	1.58496	0	3.58496	2	2	novel0327	603202	0.654327
novel0327	LG07	+	25262120	25262142	4.45943	2.32193	2.80735	1	0	0	0	1.58496	0	1	0	0	0	0	0	0	0	0	novel0328	78966	0.598636
novel0328	LG07	+	25341086	25341111	2	0	0	0	0	0	0	0	0	0	0	0	0	0	1	0	0	0	sCY.novel_110	1963577	0.242639
sCY.novel_110	LG07	-	27304663	27304686	6.35755	6.37504	6.65821	4.70044	4.08746	4.39232	3.16993	1	3.32193	4.52356	1.58496	3.80735	1.58496	2.58496	1.58496	3.16993	3	1	novel0329	1122665	0.653433
novel0329	LG07	+	28427328	28427349	2.32193	2	1.58496	0	0	0	0	0	0	0	0	0	0	0	1	0	0	0	novel0330	344305	0.850333
novel0330	LG07	+	28771633	28771655	8.82972	8.58871	8.78463	5.90689	5.49185	5.45943	5.70044	5.39232	4.52356	5.85798	6	5.55459	4.24793	4.45943	5	5.61471	5.9542	4.52356	novel0351	1773849	0.154313
novel0351	LG07	-	30545482	30545504	2.80735	2.32193	2.80735	2	1	0	1.58496	1.58496	0	2	1	0	3.70044	4.32193	3	1	0	1	novel0352	41864	0.662129
novel0352	LG07	-	30587346	30587368	5.04439	6.14975	5.2854	2.80735	3.32193	2.80735	3.90689	3.80735	3.45943	2.32193	2.80735	2.58496	4.39232	4.16993	4.80735	2	1.58496	2.80735	novel0353	171938	0.685028
novel0353	LG07	-	30759284	30759308	2.58496	1.58496	1.58496	0	0	0	1.58496	0	1	0	0	0	0	1	0	0	0	0	novel0331	370365	0.75271
novel0331	LG07	+	31129649	31129671	5.93074	5.42626	6.02237	0	1.58496	1.58496	1.58496	1.58496	1.58496	1	1	2.58496	2.32193	1.58496	1.58496	1.58496	2.32193	0	novel0332	779002	0.314444
novel0332	LG07	+	31908651	31908673	10.1699	9.44087	9.55459	10.4512	9.39874	9.83447	7.99435	8.27146	7.91289	9.52356	8.65105	8.37069	9.60733	8.02791	8.32193	6.37504	7.36632	7.77479	novel0354	315275	0.518626
novel0354	LG07	-	32223926	32223948	0	0	1	1.58496	2	1.58496	0	0	0	0	1	0	0	0	0	0	0	0	novel0355	152725	0.201544
novel0355	LG07	-	32376651	32376674	4.64386	4	4.32193	1.58496	2	1.58496	1.58496	0	1.58496	1	0	0	0	1	0	1	0	0	novel0356	3277741	0.445818
novel0356	LG07	-	35654392	35654414	8.47573	6.49185	6.50779	9.44915	6.22882	7.65105	4.39232	5.39232	1	5.39232	7.49185	0	3.45943	2.58496	5.45943	2	5.45943	1.58496	novel0357	0	0.951957
novel0357	LG07	-	35654392	35654414	5.90689	3.80735	4.32193	8.78136	5.70044	6.94251	4	4.75489	0	4.75489	6.83289	0	2.32193	2	5.04439	0	4.24793	1.58496	novel0384
novel0384	LG08	-	5100	5122	16.611	16.447	16.4586	0	1	0	0	0	0	7.60733	8.48784	7.22882	8.59991	8.45121	7.3837	0	0	0	novel0385	4214	1
novel0385	LG08	-	9314	9336	16.611	16.447	16.4586	0	1	0	0	0	0	7.60733	8.48784	7.22882	8.59991	8.45121	7.3837	0	0	0	novel0386	2804	1
novel0386	LG08	-	12118	12140	16.611	16.447	16.4586	0	1	0	0	0	0	7.60733	8.48784	7.22882	8.59991	8.45121	7.3837	0	0	0	novel0387	5617	1
novel0387	LG08	-	17735	17757	16.611	16.447	16.4586	0	1	0	0	0	0	7.60733	8.48784	7.22882	8.59991	8.45121	7.3837	0	0	0	novel0388	288500	-0.328501
novel0388	LG08	-	306235	306256	0	0	0	0	0	0	1	2	1	0	0	0	0	1.58496	0	0	0	1	sCY.novel_68	978693	0.345999
sCY.novel_68	LG08	+	1284928	1284950	0	0	0	0	0	0	0	2	0	1	0	0	1.58496	0	0	0	0	0	novel0389	465954	-0.0540075
novel0389	LG08	-	1750882	1750904	8.3837	8.27612	7.71425	3.32193	2.58496	3.45943	1.58496	3.32193	1	1	1.58496	1	3.45943	3.70044	2	1.58496	2	1	sCY.novel_111	2232666	0.87744
sCY.novel_111	LG08	+	3983548	3983570	6.40939	6.26679	5.55459	0	0	1	2.80735	2.32193	1.58496	1	0	1	3	1.58496	1	0	1	0	novel0358	1038883	-0.634144
novel0358	LG08	+	5022431	5022453	6.12928	6.39232	6.08746	8.0607	7.93074	8.3837	9.08746	9.11374	8.36632	10.1137	10.7415	10.2609	8.37069	7.2854	8.12928	8.02237	7.9542	7.97154	sCY.novel_39	547024	0.431934
sCY.novel_39	LG08	+	5569455	5569477	0	0	0	1	0	0	0	4.24793	0	2.80735	1	2.32193	4	0	3.90689	2.32193	0	0	novel0390	662939	0.336695
novel0390	LG08	-	6232394	6232416	2	1.58496	0	0	2	0	3.80735	2.58496	3.58496	1.58496	2.58496	2.58496	2.58496	3	3.58496	2.80735	1	1	novel0359	3679531	-0.424283
novel0359	LG08	+	9911925	9911946	2	0	3	0	0	1	0	1	0	0	0	0	0	0	0	0	0	0	novel0391	1035935	0.680669
novel0391	LG08	-	10947860	10947884	3.16993	2.80735	3.58496	0	1	0	1	0	0	0	0	0	1	1	0	0	0	0	sCY.novel_46	415284	0.61274
sCY.novel_46	LG08	-	11363144	11363166	1	1.58496	0	0	1	0	0	0	0	0	0	0	0	0	0	0	0	0	novel0392	254829	-0.0389404
novel0392	LG08	-	11617973	11617995	13.1079	12.6371	12.7885	15.3368	15.3938	14.9946	14.3667	14.3373	13.8533	13.7195	13.2894	13.3364	12.5338	12.6488	12.9965	13.7774	13.3799	12.6402	novel0360	4	0.378082
novel0360	LG08	+	11617977	11617998	0	0	0	2	1	0	0	0	0	0	0	1.58496	0	0	0	0	0	1	novel0393	234	-0.056338
novel0393	LG08	-	11618211	11618230	9.43045	8.633	8.71768	7.60733	7.67243	7.60733	6.98868	6.53916	5.70044	5.55459	5.42626	4.64386	5.12928	4.70044	4.45943	6.37504	5.55459	4.58496	novel0361	367351	0.480315
novel0361	LG08	+	11985562	11985585	2.32193	0	0	0	0	0	0	0	0	0	0	0	0	0	0	0	0	0	sCY.novel_138	720685	-0.292519
sCY.novel_138	LG08	+	12706247	12706269	0	2	1	0	1.58496	0	3.58496	2.58496	2	1.58496	2	3	0	2	2.58496	1	0	0	novel0362	2397490	0.0117354
novel0362	LG08	+	15103737	15103759	8.9629	8.85175	8.56986	4.08746	3	3.16993	4.24793	4.75489	3.45943	4.58496	5.04439	4.58496	3.32193	3	3.70044	3.45943	3.16993	3.16993	novel0394	879634	0.064582
novel0394	LG08	-	15983371	15983393	1.58496	2.32193	1	0	1	3	1	0	1.58496	3.45943	0	0	1	1	1.58496	0	2.32193	1.58496	novel0363	38239	-0.111492
novel0363	LG08	+	16021610	16021632	0	2	1	2.32193	1	2.80735	2	2.32193	1.58496	1	1	2	1.58496	1	1.58496	1	0	1.58496	novel0395	1060627	0.369072
novel0395	LG08	-	17082237	17082259	0	0	0	1.58496	2.58496	3.16993	0	0	0	0	0	0	0	0	0	0	0	0	novel0364	1216466	0.913949
novel0364	LG08	+	18298703	18298725	0	0	0	4.08746	3	3.58496	0	0	0	0	0	0	0	0	1	0	0	0	novel0365	1197806	-0.19662
novel0365	LG08	+	19496509	19496531	0	1	0	0	1	0	0	2.32193	0	2.58496	0	1	0	1	1	1	1	0	novel0396	64	1
novel0396	LG08	-	19496573	19496595	0	1	0	0	1	0	0	2.32193	0	2.58496	0	1	0	1	1	1	1	0	novel0397	194626	-0.136948
novel0397	LG08	-	19691199	19691221	4.58496	4.45943	4.16993	10.0403	10.5078	10.2107	4.16993	4.80735	4	3.16993	3.45943	3.32193	0	0	1	4.16993	4.08746	3.45943	novel0398	1443397	0.464273
novel0398	LG08	-	21134596	21134618	0	0	1	1.58496	0	1	0	2	0	0	0	0	0	0	0	0	0	0	novel0366	2633846	0.0196829
novel0366	LG08	+	23768442	23768464	7.59991	6.87036	7.03342	3.70044	2.58496	3	0	0	0	3.32193	2.58496	2.32193	1.58496	1	1	3.45943	1.58496	2	novel0399	87120	0.771584
novel0399	LG08	-	23855562	23855584	7.89482	7.17991	7.05528	4.32193	4.08746	4.39232	4.58496	5.08746	4.75489	4.39232	5.04439	4.52356	4	4.24793	4.58496	3.90689	4.32193	3.90689	novel0400	77905	0.958694
novel0400	LG08	-	23933467	23933489	3.16993	2.80735	2.32193	0	0	0	0	0	0	0	0	0	0	0	0	0	0	0	novel0401	130658	0.885485
novel0401	LG08	-	24064125	24064147	2.80735	1	1.58496	0	0	0	0	1	0	0	0	0	0	0	0	0	0	0	novel0367	38	0.998083
novel0367	LG08	+	24064163	24064185	3.16993	1	1.58496	0	0	0	0	1	0	0	0	0	0	0	0	0	0	0	novel0402	685686	0.148578
novel0402	LG08	-	24749849	24749870	2.80735	0	2.32193	2.32193	2.32193	2.32193	1.58496	1.58496	2	1	2.32193	1.58496	3	2.32193	1.58496	1	1.58496	2	novel0368	396175	-0.132746
novel0368	LG08	+	25146024	25146046	2.58496	2.80735	2.58496	0	0	0	0	0	0	0	0	0	0	0	0	0	0	0	novel0403	1853821	-0.30698
novel0403	LG08	-	26999845	26999866	0	0	0	0	1	1	1.58496	0	0	0	1	0	0	1	0	0	0	1	novel0369	339893	-0.227178
novel0369	LG08	+	27339738	27339760	2	2.58496	2.32193	0	0	0	0	0	0	0	1	0	0	0	0	0	0	0	novel0370	6262	0.870986
novel0370	LG08	+	27346000	27346022	7.34873	7.10852	7.18982	4.32193	3.58496	4.16993	4.85798	4.85798	4.39232	5.49185	6.49185	5.58496	4.9542	4.08746	4.90689	5.20945	5.12928	4.16993	novel0371	326112	0.764731
novel0371	LG08	+	27672112	27672134	6.26679	5.88264	6.12928	0	1.58496	0	1.58496	2.58496	1	0	1.58496	0	0	0	0	0	1	1	novel0372	2827	0.919718
novel0372	LG08	+	27674939	27674961	4.16993	2.80735	4	0	0	0	0	0	1	0	0	0	0	0	0	0	0	0	novel0404	330095	0.546833
novel0404	LG08	-	28005034	28005056	14.1556	13.4956	13.7626	13.3254	12.5615	12.7183	12.8248	13.1008	12.585	12.2735	11.87	12.1777	13.2125	13.0778	13.4376	10.7262	10.543	10.8696	novel0405	454207	0.566509
novel0405	LG08	-	28459241	28459262	4.9542	5.2854	4.75489	1.58496	1	0	0	1	0	1.58496	0	0	1.58496	0	0	1	0	0	novel0373	491217	0.641474
novel0373	LG08	+	28950458	28950480	1	2.80735	2	0	0	0	0	1	0	0	1.58496	0	0	0	0	0	1.58496	0	novel0374	858148	-0.0567444
novel0374	LG08	+	29808606	29808628	0	0	0	1.58496	0	0	0	0	1.58496	0	0	1.58496	0	0	0	7.8392	8.69697	8.40514	novel0375	2980305	0.366918
novel0375	LG08	+	32788911	32788932	2	2.58496	4.08746	4.85798	2	2.80735	3.80735	4.52356	4.24793	4.64386	4.24793	5.16993	5.42626	4.45943	5.12928	5.52356	4.75489	4.45943	novel0376	968591	-0.32269
novel0376	LG08	+	33757502	33757523	0	0	0	3.45943	4	2.58496	0	0	0	1	1	0	1	0	0	0	0	0	novel0406	2335815	-0.306122
novel0406	LG08	-	36093317	36093340	2	0	0	0	0	0	1	1	0	0	0	0	1	1	0	0	0	1	novel0377	47	1
novel0377	LG08	+	36093364	36093387	2	0	0	0	0	0	1	1	0	0	0	0	1	1	0	0	0	1	novel0407	2706886	0.242337
novel0407	LG08	-	38800250	38800273	17.5671	16.8596	17.1509	14.942	15.2342	14.9075	16.8758	16.6853	16.2001	16.4788	16.4572	16.2394	15.5513	15.6074	15.7852	16.1929	16.0373	14.759	miR-19b-3p	115	0.592052
miR-19b-3p	LG08	-	38800365	38800388	10.0498	9.98157	10.0821	9.65284	9.25503	9.61471	10.1085	10.007	9.17991	9.37938	9.13955	9.05257	9.60177	9.3966	9.24079	9.07682	9.13443	8.10852	novel0408	186	0.667815
novel0408	LG08	-	38800551	38800574	14.7661	14.8693	14.7034	12.2571	12.4813	12.4911	13.7748	12.8293	12.8116	12.7766	13.083	13.0599	11.5377	11.842	12.1877	12.2509	12.0488	11.5043	novel0409	178	0.742507
novel0409	LG08	-	38800729	38800753	9.12928	9.33985	9.45327	8.47168	7.82655	8.41363	8.48784	8.40088	7.35755	7.27612	7.21917	7.6865	7.98299	7.89482	7.90689	7.76155	7.24793	6.56986	novel0410	176	0.922243
novel0410	LG08	-	38800905	38800928	10.7237	10.6083	10.599	7.36632	6.58496	7.13955	6.89482	6.76818	6.10852	5.45943	4.80735	5.20945	5.93074	5.85798	5.83289	5.72792	5.24793	4.58496	novel0411	97	0.95803
novel0411	LG08	-	38801002	38801025	11.543	11.0126	11.4543	7.88874	8.04439	7.72792	8.54689	8.72451	7.81378	7.10852	7.29462	7.01123	7.29462	7.19967	7.53138	8.04985	7.59991	7.09803	novel0378	43	-0.289743
novel0378	LG08	+	38801045	38801066	0	1	0	2	1.58496	2.32193	0	0	1	1.58496	1	0	1	0	2.58496	0	1	0	novel0412	860971	-0.18289
novel0412	LG08	-	39662016	39662037	2.58496	1	0	0	1	0	0	0	0	0	0	0	1	0	0	0	0	1	novel0379	1302591	0.355029
novel0379	LG08	+	40964607	40964629	5.75489	5.24793	5.75489	2.32193	2	2	1	1	1.58496	2.80735	3.80735	3.58496	1	2	0	1.58496	1	0	sCY.novel_168	801330	-0.173102
sCY.novel_168	LG08	+	41765937	41765959	0	0	0	0	0	0	1	0	0	0	0	0	0	1	0	0	0	0	novel0413	51946	-0.289511
novel0413	LG08	-	41817883	41817905	0	1	1.58496	0	0	0	0	0	0	2.80735	4.52356	2.58496	0	0	1	4.58496	4.85798	3	sCY.novel_128	218583	#DIV/0!
sCY.novel_128	LG08	+	42036466	42036489	0	0	0	0	0	0	0	0	0	0	0	0	0	0	0	0	0	0	novel0414	440093	#DIV/0!
novel0414	LG08	-	42476559	42476581	9.66711	9.03617	9.41363	0	1	1	0	0	0	5.35755	5.35755	4.58496	12.1251	12.8271	11.8447	1	0	1.58496	novel0415	1022161	0.304591
novel0415	LG08	-	43498720	43498743	10.0728	9.52356	9.55267	7.32193	6.53916	6.75489	12.3446	12.6546	11.883	8.52356	9.15735	8.29002	11.3304	11.1867	11.7022	9.64205	7.62205	8.69697	novel0380	356493	-0.272791
novel0380	LG08	+	43855213	43855234	2.80735	3	1	2	2.32193	0	0	0	0	1	0	0	0	0	1	0	0	0	novel0381	238705	0.519233
novel0381	LG08	+	44093918	44093940	2.58496	1	2.80735	0	0	0	0	0	0	0	0	0	0	0	0	0	0	0	novel0382	0	0.97015
novel0382	LG08	+	44093918	44093940	2.58496	2	2.80735	0	0	0	0	0	0	0	0	0	0	0	0	0	0	0	novel0383	211275	-0.950681
novel0383	LG08	+	44305193	44305215	6.83289	6.65821	6.70044	11.1599	10.7381	10.9979	10.5622	10.4686	9.91439	10.2503	10.6511	10.6733	10.716	10.7339	10.8455	11.7561	11.6777	11.1331	novel0416	11967	-0.94116
novel0416	LG08	-	44317160	44317181	3.16993	3	2	0	0	0	0	0	0	0	0	0	0	0	0	0	0	0	novel0448
novel0448	LG09	-	42838	42860	3.32193	3	2.80735	0	0	0	0	0	0	0	0	0	0	0	0	0	0	0	novel0417	467201	0.841641
novel0417	LG09	+	510039	510060	7.62936	6.39232	6.9542	5.04439	3.45943	3	2	3.16993	2.32193	1.58496	2.58496	1.58496	1	1.58496	2.32193	0	2.58496	0	novel0418	147	0.999999
novel0418	LG09	+	510186	510207	7.62936	6.37504	6.9542	5.04439	3.45943	3	2	3.16993	2.32193	1.58496	2.58496	1.58496	1	1.58496	2.32193	0	2.58496	0	novel0419	570089	0.507229
novel0419	LG09	+	1080275	1080294	1	0	1	0	0	0	0	1.58496	0	0	0	0	0	0	0	0	0	0	novel0420	256436	-0.179245
novel0420	LG09	+	1336711	1336733	6.24793	6.18982	5.85798	12.7946	12.3081	12.8283	8.46761	9.80735	7.61471	8.22882	8.08746	7.30378	10.9766	10.8082	11.5741	5.75489	6.24793	6.20945	novel0421	3702	0.92728
novel0421	LG09	+	1340413	1340434	3.70044	3	3.32193	8.38802	8.26679	8.07682	2.80735	3.70044	2.58496	3.58496	4.08746	2.58496	6.65821	6.37504	6.94251	2.32193	1	1.58496	sCY.novel_132	930103	-0.318146
sCY.novel_132	LG09	+	2270516	2270534	8.86419	8.13443	8.43879	3.80735	3.16993	3.32193	2.80735	2.80735	3.80735	1	3.32193	3	4.39232	2.32193	3.16993	5.16993	5.04439	5.83289	novel0449	1528936	0.00409726
novel0449	LG09	-	3799452	3799474	0	0	0	0	0	0	0	0	0	0	0	0	2.32193	0	0	0	0	0	novel0450	294854	-0.0588235
novel0450	LG09	-	4094306	4094327	0	0	0	0	0	0	0	0	0	0	1.58496	0	0	0	0	0	0	0	novel0422	55187	0.158553
novel0422	LG09	+	4149493	4149514	2.32193	0	1.58496	0	1	0	0	1	1.58496	0	1	0	0	0	0	1	0	0	novel0423	540130	0.399351
novel0423	LG09	+	4689623	4689644	4.24793	4	4	1	2	0	2.32193	1	0	0	2	1.58496	0	1.58496	0	3	2.58496	2.58496	novel0451	2	0.78274
novel0451	LG09	-	4689625	4689646	6.97728	6.42626	6.67243	3.45943	4.45943	3.80735	4.52356	4.70044	4.45943	5.39232	5.61471	4.52356	3.45943	3.90689	3.70044	5.61471	4.64386	4.64386	novel0424	1204790	0.126696
novel0424	LG09	+	5894415	5894437	0	0	0	0	0	0	0	0	0	2	1	1.58496	0	0	0	0	0	0	novel0425	862613	0.764832
novel0425	LG09	+	6757028	6757050	4.24793	4.32193	4.58496	4	3.58496	3.58496	3.58496	3.58496	2	6.83289	6.24793	6.26679	4.64386	3.70044	4.08746	3.32193	1.58496	1.58496	sCY.novel_139	672002	0.110281
sCY.novel_139	LG09	+	7429030	7429052	6.40939	6.26679	5.55459	0	0	1	2.80735	2.32193	1.58496	1	0	1	3	1.58496	1	0	1	0	novel0426	424351	-0.857724
novel0426	LG09	+	7853381	7853402	2.80735	3	3.16993	12.8632	12.3761	12.6136	9.37287	9.51175	8.82337	8.19476	7.89482	7.70736	9.71253	9.47776	9.69174	11.5231	11.0647	10.2408	novel0452	124298	0.00612636
novel0452	LG09	-	7977679	7977700	1.58496	0	0	0	0	1.58496	0	1	0	1	0	0	0	1	0	0	1.58496	0	novel0427	1800	0.212266
novel0427	LG09	+	7979479	7979503	2.32193	1.58496	1	0	0	0	0	0	0	0	0	0	0	0	0	0	0	0	novel0428	533461	0.468359
novel0428	LG09	+	8512940	8512962	0	2.80735	1	0	0	0	0	1	0	0	0	0	0	0	0	0	0	1	novel0453	256432	0.0586923
novel0453	LG09	-	8769372	8769394	3.32193	2	2	1	0	1	3.16993	3.16993	2.32193	2.58496	1	2	2.32193	1	3	0	1	0	sCY.novel_152	70242	0.643492
sCY.novel_152	LG09	-	8839614	8839636	1	0	0	0	0	0	1	2	0	1	0	0	0	1	2	0	0	0	novel0429	1773927	0.0087757
novel0429	LG09	+	10613541	10613562	0	0	0	2.58496	0	1	0	0	0	1	0	0	1	0	1	0	0	0	novel0430	41133	-0.10129
novel0430	LG09	+	10654674	10654696	2.32193	2.32193	2.58496	0	0	1	0	0	0	1	1	0	1	0	0	0	0	0	novel0431	622577	-0.232003
novel0431	LG09	+	11277251	11277271	0	0	0	0	0	0	1	0	0	0	0	0	0	2	0	0	0	0	novel0454	41	1
novel0454	LG09	-	11277292	11277312	0	0	0	0	0	0	1	0	0	0	0	0	0	2	0	0	0	0	novel0432	341942	0.1364
novel0432	LG09	+	11619234	11619256	1	2.32193	1.58496	2.32193	1.58496	1	4	3.45943	3.70044	3.70044	4.08746	3.90689	3.70044	2.58496	2.58496	2.32193	2	1.58496	novel0455	4	0.476265
novel0455	LG09	-	11619238	11619259	0	0	0	0	0	0	1.58496	1	0	1.58496	0	0	0	0	0	0	0	0	novel0456	1094680	-0.471314
novel0456	LG09	-	12713918	12713940	17.6315	17.0183	17.4617	10.6847	8.67596	8.7211	8.40939	8.66534	9.39446	10.0417	10.3945	10.102	16.2669	16.3834	16.3046	16.8235	16.6485	15.3741	sCY.novel_16	34433	-0.112123
sCY.novel_16	LG09	-	12748351	12748373	0	0	0	0	0	0	0	0	1	2.32193	1.58496	1	2.58496	1	0	0	0	0	novel0433	319858	-0.164814
novel0433	LG09	+	13068209	13068231	0	0	1	0	0	0	1	1	1.58496	1	0	0	0	0	0	2	1.58496	1.58496	novel0434	309279	-0.0802871
novel0434	LG09	+	13377488	13377509	2	2.32193	1	0	0	0	0	0	0	2.80735	2.80735	3	0	0	0	1	1	1	novel0457	118667	-0.43794
novel0457	LG09	-	13496155	13496175	0	0	0	1.58496	0	0	2	1.58496	0	0	0	0	0	0	1	0	0	0	novel0458	1287867	-0.0596565
novel0458	LG09	-	14784022	14784042	2.58496	3.16993	1	0	0	0	1	0	0	0	0	0	0	0	0	0	0	0	novel0459	791787	0.739258
novel0459	LG09	-	15575809	15575833	2.32193	1	0	1	0	0	0	0	0	0	0	0	0	0	0	0	0	0	novel0435	192746	0.481455
novel0435	LG09	+	15768555	15768577	3.90689	3.32193	3.58496	0	1	2	3.32193	0	1	0	0	0	2	1	0	0	0	0	novel0460	670314	0.616024
novel0460	LG09	-	16438869	16438891	6.24793	6.18982	6.22882	1	1.58496	1.58496	3.32193	4.08746	0	2.80735	3.45943	1.58496	2.80735	2.32193	4	3.16993	2	0	novel0436	39	1
novel0436	LG09	+	16438908	16438930	6.24793	6.18982	6.22882	1	1.58496	1.58496	3.32193	4.08746	0	2.80735	3.45943	1.58496	2.80735	2.32193	4	3.16993	2	0	novel0461	15938	1
novel0461	LG09	-	16454846	16454868	6.24793	6.18982	6.22882	1	1.58496	1.58496	3.32193	4.08746	0	2.80735	3.45943	1.58496	2.80735	2.32193	4	3.16993	2	0	novel0437	39	1
novel0437	LG09	+	16454885	16454907	6.24793	6.18982	6.22882	1	1.58496	1.58496	3.32193	4.08746	0	2.80735	3.45943	1.58496	2.80735	2.32193	4	3.16993	2	0	novel0438	218915	0.476623
novel0438	LG09	+	16673800	16673822	2.32193	3.32193	2.58496	3	2	1	3	2.58496	1	2.80735	3.45943	1.58496	3.16993	3.16993	3.70044	1	2.32193	1.58496	novel0439	90332	0.0537317
novel0439	LG09	+	16764132	16764155	1.58496	1.58496	1.58496	3.45943	3.45943	3.16993	0	0	0	2.32193	3	2	0	0	1.58496	0	0	1	novel0440	231497	-0.0348981
novel0440	LG09	+	16995629	16995651	1.58496	0	1	2.80735	2.58496	3.32193	1.58496	0	3	2	2.32193	2.80735	3.80735	2.32193	3	4.32193	3.58496	3	novel0441	545008	0.384669
novel0441	LG09	+	17540637	17540659	0	0	0	1.58496	0	2.32193	0	0	0	0	0	0	0	0	0	1	0	1	sCY.novel_149	359898	-0.305944
sCY.novel_149	LG09	-	17900535	17900557	0	0	0	0	0	0	1	0	1	1	1	1	0	0	0	0	0	0	novel0462	118189	-0.100985
novel0462	LG09	-	18018724	18018745	2.80735	3	3.16993	12.8632	12.3761	12.6136	9.37287	9.51175	8.82337	8.19476	7.89482	7.70736	9.71253	9.47776	9.69174	11.5231	11.0647	10.2408	novel0442	15810	0.1595
novel0442	LG09	+	18034534	18034555	2	1	1	0	0	0	1	1	1	0	1	1	0	0	0	7.90087	8.10852	8.7039	novel0443	20586	-0.0454086
novel0443	LG09	+	18055120	18055141	2	0	2	0	0	0	0	0	0	0	0	0	0	0	0	0	0	0	novel0463	40498	0.369671
novel0463	LG09	-	18095618	18095640	4.32193	3.90689	3.70044	3.16993	3.90689	3.58496	2.58496	2.80735	3.16993	3.58496	3.70044	2.80735	1.58496	2.58496	3.58496	3.45943	4	1.58496	sCY.novel_65	38	-0.0216224
sCY.novel_65	LG09	+	18095656	18095678	0	1	1	0	0	0	1	0	0	0	0	0	0	1	0	0	0	0	novel0464	333017	-0.28871
novel0464	LG09	-	18428673	18428694	5.67243	6.08746	6.10852	10.3072	10.4757	10.4522	8.9571	8.75489	8.49985	8.2854	8.60733	8.9629	8.82018	8.78463	8.91289	7.50779	7.15987	6.40939	novel0465	916559	-0.601526
novel0465	LG09	-	19345232	19345254	1.58496	1.58496	1	0	0	0	1	0	0	0	0	0	0	0	0	2	0	0	novel0466	983997	0.254734
novel0466	LG09	-	20329229	20329251	3	0	0	0	0	0	1	2	1	1	0	0	0	0	0	0	0	0	novel0444	1407966	0.0520606
novel0444	LG09	+	21737195	21737217	1	1	2.58496	0	1	0	0	0	0	0	0	0	0	0	0	0	0	0	novel0445	799582	0.783525
novel0445	LG09	+	22536777	22536798	4.70044	4.9542	4.16993	0	0	0	0	0	0	0	0	0	0	0	0	0	0	0	novel0446	583387	0.0897723
novel0446	LG09	+	23120164	23120186	4.08746	4.64386	3.45943	8.49985	7.45943	8.69697	3	4.75489	3	2.58496	0	1.58496	3.45943	3	2	1	2.32193	1.58496	novel0467	211078	0.0432183
novel0467	LG09	-	23331242	23331264	0	1	1.58496	0	0	0	0	0	0	0	0	0	0	0	0	0	0	0	novel0447	3778049	0.679905
novel0447	LG09	+	27109291	27109313	1	1.58496	1	0	0	0	0	0	0	0	0	0	0	0	1	0	0	0	novel0468	2291890	0.863129
novel0468	LG09	-	29401181	29401203	2	2.58496	1	0	0	0	0	0	0	0	0	0	0	0	0	0	0	0	novel0469	1486832	0.885582
novel0469	LG09	-	30888013	30888035	2.58496	2.32193	3	0	0	0	0	0	0	0	0	0	0	0	0	0	0	0	novel0470	716267	-0.0152268
novel0470	LG09	-	31604280	31604302	2.58496	2.32193	2.58496	8.75154	7.73471	8.29002	2.32193	2	1.58496	1	1	0	0	0	0	1	3.32193	2.32193	novel0471	46543	-0.126058
novel0471	LG09	-	31650823	31650845	1	0	2	0	0	0	1	0	1	0	1.58496	0	0	0	0	0	0	0	novel0489
novel0489	LG10	-	46683	46705	5.9542	5.75489	5.35755	1	0	0	1	0	1	1.58496	0	0	1.58496	1	0	0	0	0	novel0490	997847	0.841776
novel0490	LG10	-	1044530	1044552	3.70044	3.16993	2.32193	0	1	0	0	1	1	0	0	1	0	0	1	0	0	0	novel0491	359723	0.885396
novel0491	LG10	-	1404253	1404276	3.16993	3.45943	3.70044	0	0	0	0	0	0	0	0	0	0	0	0	0	0	0	novel0492	1337010	0.859001
novel0492	LG10	-	2741263	2741285	3.90689	2.32193	3.58496	1.58496	1.58496	1	0	0	1	1	0	0	0	0	0	0	0	0	novel0493	632904	0.523423
novel0493	LG10	-	3374167	3374190	4.39232	4.75489	3.45943	3	1	1.58496	3.80735	3.16993	3.32193	1.58496	3	1.58496	1.58496	1.58496	2.58496	2.32193	0	1.58496	novel0472	90821	0.465022
novel0472	LG10	+	3464988	3465011	2.58496	0	0	0	0	0	0	1	1.58496	0	0	0	0	0	0	0	0	0	novel0473	836543	-0.233598
novel0473	LG10	+	4301531	4301553	10.7541	10.4676	10.5915	15.6257	15.5015	15.3834	11.5981	11.357	11.1749	14.0764	14.0112	13.7605	11.007	10.8588	11.3548	10.2348	10.2432	9.88111	novel0494	168201	0.110885
novel0494	LG10	-	4469732	4469753	0	0	0	3.16993	0	0	1	2.32193	0	0	1	0	0	2	0	0	2.32193	0	novel0474	1970614	-0.276412
novel0474	LG10	+	6440346	6440368	1	1.58496	1	0	0	0	0	0	0	0	0	0	0	0	0	0	0	0	novel0495	296769	-0.00861546
novel0495	LG10	-	6737115	6737137	0	0	1.58496	1.58496	1	1	0	0	0	1	0	0	0	0	0	1	1	0	novel0496	336475	0.278498
novel0496	LG10	-	7073590	7073611	1	2.32193	2.32193	1	0	0	0	0	0	0	0	0	0	0	0	0	0	0	novel0475	430976	0.201981
novel0475	LG10	+	7504566	7504586	2	0	0	0	0	0	0	0	0	0	0	0	0	0	0	0	0	0	novel0476	1979219	0.64746
novel0476	LG10	+	9483785	9483807	3.16993	2.58496	1	0	2	1	0	0	0	0	0	0	0	0	0	0	0	0	sCY.novel_158	2528235	0.795342
sCY.novel_158	LG10	-	12012020	12012042	7.86419	7.41785	7.16993	6.52356	6.49185	6.22882	4.16993	4.80735	4.39232	5.72792	5.20945	5.2854	4.58496	4.24793	4.9542	5.55459	5.42626	3.58496	sCY.novel_160	0	1
sCY.novel_160	LG10	-	12012020	12012042	7.86419	7.41785	7.16993	6.52356	6.49185	6.22882	4.16993	4.80735	4.39232	5.72792	5.20945	5.2854	4.58496	4.24793	4.9542	5.55459	5.42626	3.58496	novel0497	100235	0.787105
novel0497	LG10	-	12112255	12112277	8.42206	8.09276	6.96578	1	0	1.58496	0	0	0	1.58496	1.58496	1	1.58496	0	0	0	0	0	novel0498	773876	0.959054
novel0498	LG10	-	12886131	12886153	2	2	2.32193	0	0	0	0	0	0	0	0	0	0	0	0	0	0	0	novel0499	41322	1
novel0499	LG10	-	12927453	12927475	2	2	2.32193	0	0	0	0	0	0	0	0	0	0	0	0	0	0	0	novel0500	1126611	0.705442
novel0500	LG10	-	14054064	14054086	4.08746	3.58496	2.58496	0	1	2.32193	1	2.58496	2.58496	0	0	0	0	0	1	0	0	1.58496	sCY.novel_165	1011938	0.241519
sCY.novel_165	LG10	+	15066002	15066023	0	0	1	0	0	0	0	0	0	0	0	0	0	0	0	0	0	0	sCY.novel_81	292862	-0.108465
sCY.novel_81	LG10	-	15358864	15358885	0	1	0	0	0	0	1	0	0	0	0	0	0	0	0	0	0	1	sCY.novel_164	30	-0.0545287
sCY.novel_164	LG10	+	15358894	15358916	2.80735	2.32193	1.58496	1	1	1	3.45943	4.45943	2.58496	1.58496	3.58496	3.16993	3.16993	3	3.70044	1.58496	2	1	novel0501	1012333	-0.560877
novel0501	LG10	-	16371227	16371249	0	0	0	1.58496	2.80735	1	0	0	0	0	1	0	0	0	0	0	0	1.58496	novel0502	2005537	-0.0293822
novel0502	LG10	-	18376764	18376786	6.76818	6.49185	6.37504	3.80735	3.58496	3.16993	2.58496	1.58496	1.58496	2.32193	2.58496	1.58496	1.58496	2.58496	2.32193	2	2.58496	1	novel0477	222828	0.441344
novel0477	LG10	+	18599592	18599614	10.0471	9.94691	10.0389	14.4075	14.0618	14.4985	7.70736	8.16491	7.7211	4.90689	4.52356	4.85798	7.49985	7.17991	7.79442	7.75489	8.20945	8.14975	sCY.novel_9	225699	0.524332
sCY.novel_9	LG10	+	18825291	18825313	4.90689	3.45943	4	4.24793	4.16993	4.80735	3.32193	4.08746	3.16993	4.24793	2.58496	2.32193	4	4.16993	3	3.32193	2.58496	1.58496	sCY.novel_62	730044	-0.258184
sCY.novel_62	LG10	+	19555335	19555358	0	0	0	0	0	0	0	2	1	0	0	0	0	0	0	0	1	1	novel0503	1157723	-0.435064
novel0503	LG10	-	20713058	20713079	4.16993	4.85798	5.04439	4.64386	4.32193	3.90689	1	0	0	1.58496	0	0	0	1	0	1	0	0	novel0504	1175993	0.650837
novel0504	LG10	-	21889051	21889073	3.16993	2.58496	3.45943	0	0	0	0	0	0	0	0	0	0	0	0	0	0	0	novel0505	333762	0.668396
novel0505	LG10	-	22222813	22222835	3.90689	3.45943	3	2.80735	1	1	0	1.58496	1	3.16993	1	2.58496	1.58496	0	1	0	0	1	novel0478	53235	0.255025
novel0478	LG10	+	22276048	22276070	1	0	1.58496	0	0	1.58496	0	0	0	0	0	0	0	0	0	0	0	1	novel0479	2289897	-0.466606
novel0479	LG10	+	24565945	24565967	9.50383	9.56415	9.38154	15.961	15.9702	15.7747	15.5772	15.1724	15.4554	16.2302	15.9303	15.8446	14.675	14.7432	15.1131	14.8312	14.4267	14.4078	novel0480	626341	-0.803501
novel0480	LG10	+	25192286	25192308	2	1.58496	2	0	0	0	0	1	1	1	0	0	0	0	0	0	0	0	novel0481	60758	0.585116
novel0481	LG10	+	25253044	25253066	3.45943	3.80735	3.45943	0	0	0	2	0	0	0	1	1.58496	0	1.58496	0	2	1.58496	0	novel0482	279158	-0.00459901
novel0482	LG10	+	25532202	25532223	2.58496	0	2.32193	2.58496	2	1	0	0	1.58496	0	0	0	2.32193	1.58496	2	1	0	0	novel0483	143814	-0.265456
novel0483	LG10	+	25676016	25676038	3.32193	3	3.16993	1	0	1.58496	4.85798	7.45943	3.45943	1	0	0	0	2	0	1.58496	3.45943	2	novel0484	18551	0.236325
novel0484	LG10	+	25694567	25694590	2.32193	3.16993	2.58496	0	0	0	0	0	0	0	0	0	0	0	0	0	0	0	novel0485	180479	0.130564
novel0485	LG10	+	25875046	25875067	15.9352	15.4543	15.6231	9.3966	9.22641	9.90539	13.6022	13.9342	13.316	20.4475	20.3141	20.2517	13.157	13.4194	12.2729	17.2777	16.311	13.9743	novel0506	190241	-0.134656
novel0506	LG10	-	26065287	26065308	2	1.58496	0	0	0	2	0	0	0	0	0	0	0	0	0	0	0	0	novel0486	266219	-0.30525
novel0486	LG10	+	26331506	26331528	0	0	0	0	0	0	1	0	0	0	1	0	1.58496	1	1	0	0	1	novel0487	1005287	-0.296703
novel0487	LG10	+	27336793	27336816	1.58496	1.58496	2.58496	0	0	0	0	0	0	0	0	0	0	0	0	0	0	0	novel0488	950426	0.108494
novel0488	LG10	+	28287219	28287243	1	2.32193	0	0	0	0	2.58496	0	1	0	1.58496	2	0	1	0	1	0	0	novel0530
novel0530	LG11	-	2050964	2050989	2.58496	3.32193	3.32193	0	0	0	0	0	0	0	0	0	0	0	0	0	0	0	novel0531	1892602	0.862557
novel0531	LG11	-	3943566	3943590	3	2	1	0	0	0	0	0	0	0	0	0	0	0	0	0	0	0	novel0532	502239	0.903365
novel0532	LG11	-	4445805	4445828	2.80735	3	2.58496	0	0	0	0	0	0	0	0	0	0	0	0	0	1	0	novel0507	380713	0.173411
novel0507	LG11	+	4826518	4826540	2.58496	1.58496	1	0	0	0	1	2	1	2	1	1.58496	3.90689	2	1	0	1	2	novel0533	2402859	0.00630046
novel0533	LG11	-	7229377	7229399	0	1	1	1	0	1	0	1.58496	0	0	0	0	1	1	0	1	1	0	novel0508	264310	0.127789
novel0508	LG11	+	7493687	7493712	2.58496	3.16993	2.58496	0	0	0	0	0	0	0	0	0	0	0	0	0	0	0	novel0509	1630761	0.888225
novel0509	LG11	+	9124448	9124470	5.08746	4.70044	4.70044	2.32193	0	1	2	1.58496	0	1.58496	1	1	1.58496	0	0	1	0	0	novel0510	104767	0.691448
novel0510	LG11	+	9229215	9229237	1	2.32193	1.58496	0	0	0	0	0	0	0	0	0	0	0	0	1	1	0	novel0534	2581094	-0.111276
novel0534	LG11	-	11810309	11810331	4.39232	3.16993	3.45943	2.80735	2.58496	3	4.24793	3.58496	4.08746	2	2	3	8	7.13955	7.41785	3.32193	3.16993	1	novel0535	153003	0.0631013
novel0535	LG11	-	11963312	11963334	0	1	0	0	0	0	0	0	1	0	0	0	0	1	0	3	0	0	novel0536	765283	-0.1179
novel0536	LG11	-	12728595	12728617	2	1	2.58496	0	0	0	0	0	0	0	0	1	0	0	0	0	0	0	novel0511	33	1
novel0511	LG11	+	12728628	12728650	2	1	2.58496	0	0	0	0	0	0	0	0	1	0	0	0	0	0	0	novel0537	1450274	0.580868
novel0537	LG11	-	14178902	14178924	2.32193	1.58496	1	0	0	0	1	1	1.58496	1	0	1	0	0	1	0	0	0	novel0512	960908	0.617274
novel0512	LG11	+	15139810	15139832	3.80735	2.58496	2	1	0	1	1	1	0	0	1	1	0	0	0	1	0	0	novel0513	2365110	0.408189
novel0513	LG11	+	17504920	17504941	0	1	0	0	0	0	0	0	0	0	0	0	0	0	0	0	0	0	novel0538	91420	1
novel0538	LG11	-	17596340	17596361	0	1.58496	0	0	0	0	0	0	0	0	0	0	0	0	0	0	0	0	novel0539	337144	-0.225759
novel0539	LG11	-	17933484	17933506	1.58496	0	0	1.58496	0	1	0	1	0	1	1	0	2	0	1.58496	0	1	0	novel0514	45432	-0.198973
novel0514	LG11	+	17978916	17978938	1	1	0	0	0	0	0	1	1	0	1	0	0	0	0	6.06609	6.70044	7.25739	novel0515	687241	0.229513
novel0515	LG11	+	18666157	18666180	2.32193	1.58496	0	1	0	0	2	1	0	0	0	0	0	0	0	1	0	1.58496	novel0516	768159	0.400602
novel0516	LG11	+	19434316	19434341	5.55459	4.9542	5.52356	0	0	0	0	1	0	0	1	1	0	0	0	1	0	0	novel0517	479899	0.912685
novel0517	LG11	+	19914215	19914237	3.90689	3.45943	4	0	0	0	1	0	0	0	0	0	1	1	1	0	0	0	novel0540	1088045	-0.26499
novel0540	LG11	-	21002260	21002282	0	1	1.58496	0	1	0	2.58496	1	1.58496	4	3.70044	4	0	1	1	2	2.80735	0	novel0518	90181	0.259607
novel0518	LG11	+	21092441	21092465	0	1.58496	2	0	0	0	5.12928	5	3.32193	1.58496	1	0	0	0	0	7.73471	6.91886	3.58496	novel0541	41	-0.207701
novel0541	LG11	-	21092482	21092503	3.58496	3.70044	3.32193	1	0	0	1.58496	1.58496	0	1	0	1.58496	0	1	1.58496	0	0	0	novel0519	826499	-0.250533
novel0519	LG11	+	21918981	21919003	0	0	0	0	0	2.32193	0	1.58496	2.58496	0	0	0	0	0	0	0	0	0	sCY.novel_41	73199	0.117917
sCY.novel_41	LG11	+	21992180	21992202	1	0	0	0	0	1	0	0	1	0	0	0	1	0	2	1.58496	0	2.32193	novel0520	142644	-0.175186
novel0520	LG11	+	22134824	22134848	0	0	2.58496	0	0	0	0	0	0	0	0	0	0	0	0	0	0	0	novel0542	80421	#DIV/0!
novel0542	LG11	-	22215245	22215267	0	0	0	0	0	0	0	0	0	0	0	0	0	0	0	0	0	0	novel0521	469889	#DIV/0!
novel0521	LG11	+	22685134	22685156	0	1	0	1.58496	0	1	0	0	0	0	0	0	0	0	0	0	0	0	novel0522	26979	0.507141
novel0522	LG11	+	22712113	22712136	6.44294	5.42626	5.55459	5.78136	5.9542	6.76818	0	1	1	2	0	1	4.39232	1.58496	5.39232	1.58496	0	0	novel0543	258757	0.483999
novel0543	LG11	-	22970870	22970892	13.8918	13.7982	13.8214	11.9571	12.3359	9.82655	11.2076	11.178	10.421	7.02237	8.85798	7.49185	7.24793	6.74147	6.82018	8.44294	8.61471	7.88874	novel0544	920	0.988072
novel0544	LG11	-	22971790	22971813	11.9061	12.0172	11.9189	10.5236	10.3772	7.73471	9.06609	9.22882	8.03342	4.70044	6.32193	4.90689	5.72792	4.70044	4.64386	5.45943	5.35755	5.83289	novel0523	148	0.469282
novel0523	LG11	+	22971938	22971959	1.58496	1	2.80735	2	3.32193	3.32193	0	0	1.58496	1	0	0	0	1	1	0	1.58496	0	novel0545	37	0.485827
novel0545	LG11	-	22971975	22971997	14.1666	13.9307	14.0188	12.9075	13.2175	10.4231	11.6869	11.6804	11.1228	7.41785	9.56224	8.01681	7.96578	7.16993	7.6865	9.21189	9.34873	8.77808	novel0524	394824	0.737968
novel0524	LG11	+	23366799	23366821	5.16993	4.32193	5	3.32193	2.58496	3.58496	3	3.32193	2.58496	2.80735	1.58496	1.58496	1	1	3.16993	0	1	1	novel0525	60888	-0.0367299
novel0525	LG11	+	23427687	23427707	0	0	0	0	0	0	0	0	0	2	1	0	0	0	0	0	0	0	novel0526	479304	0.435634
novel0526	LG11	+	23906991	23907013	2.32193	0	0	0	0	0	1	0	0	1	2.80735	0	0	0	0	1	1	0	miR-29b	1410887	-0.196624
miR-29b	LG11	+	25317878	25317901	4.58496	4.24793	4.24793	9.65284	9.38802	9.2384	8.9542	8.85175	8.52748	8.84549	8.88264	8.94544	10.3038	10.2384	10.6046	8.84235	8.52356	7.80735	sCY.novel_121	3006	0.864301
sCY.novel_121	LG11	+	25320884	25320907	7.46761	7.02237	7.2854	10.4939	10.6275	10.4073	11.1427	11.1066	10.6768	11.2929	11.314	11.3061	10.8826	10.7056	10.8431	12.2061	11.7343	10.6987	miR-29a	38	0.86626
miR-29a	LG11	+	25320922	25320944	4.58496	4.90689	5.12928	11.683	11.2562	11.3891	10.2444	10.0168	9.41785	9.92481	9.67066	9.60733	10.3696	10.3332	10.4625	10	10.0348	8.9629	sCY.novel_49	321628	0.0439934
sCY.novel_49	LG11	+	25642550	25642571	2.32193	2	7.2854	6.08746	7.70044	6.49185	2.58496	2	1	1	2	1	2	0	2	1	2.32193	0	sCY.novel_61	0	1
sCY.novel_61	LG11	+	25642550	25642571	2.32193	2	7.2854	6.08746	7.70044	6.49185	2.58496	2	1	1	2	1	2	0	2	1	2.32193	0	sCY.novel_125	2988077	0.427013
sCY.novel_125	LG11	+	28630627	28630649	4.58496	3.90689	4	2	2	1.58496	0	0	0	1	0	0	1	1	0	0	0	1.58496	sCY.novel_126	0	1
sCY.novel_126	LG11	+	28630627	28630649	4.58496	3.90689	4	2	2	1.58496	0	0	0	1	0	0	1	1	0	0	0	1.58496	novel0527	375648	0.818901
novel0527	LG11	+	29006275	29006297	4.52356	4	4	0	1	0	0	1	1	1	0	0	1	1	0	1.58496	0	0	novel0546	303351	0.68788
novel0546	LG11	-	29309626	29309647	3.90689	2	2.80735	1.58496	1	0	0	0	1	1.58496	2	2	1	1.58496	0	0	0	0	novel0528	416608	0.239347
novel0528	LG11	+	29726234	29726257	4.24793	3.16993	3.80735	2	1	1.58496	2	3.80735	3	1.58496	2	2.32193	1.58496	2	2	3.45943	3.58496	2.80735	novel0529	1024405	0.61379
novel0529	LG11	+	30750639	30750662	4.64386	3.45943	5.35755	2.58496	0	0	2.80735	2.80735	3.80735	1.58496	0	0	0	1.58496	1	0	1	1	novel0547	1063798	0.698259
novel0547	LG11	-	31814437	31814458	8.35315	7.24793	7.86419	0	0	0	0	0	0	0	0	0	1	1	0	1	0	0	novel0548	1277352	0.692972
novel0548	LG11	-	33091789	33091811	0	2	2.58496	0	0	0	0	0	1	0	0	0	0	0	0	0	0	0	novel0549	824640	-0.0935481
novel0549	LG11	-	33916429	33916451	0	0	0	0	1.58496	2.32193	0	0	1	0	0	0	0	0	1	0	0	0	novel0573
novel0573	LG12	-	2658348	2658370	2.58496	2.32193	2	1	2	1	1.58496	2.32193	0	0	0	0	0	0	0	0	0	0	novel0550	302225	0.343807
novel0550	LG12	+	2960573	2960594	2.58496	2.58496	3	0	0	0	2	1	0	0	3	2	1.58496	2	0	1	0	0	sCY.novel_69	989846	0.421985
sCY.novel_69	LG12	-	3950419	3950441	1.58496	2	1.58496	1.58496	1	0	2	2.32193	0	0	1	0	1	1	2	1	0	0	novel0574	694965	0.274208
novel0574	LG12	-	4645384	4645406	2.58496	2	2.80735	2	0	1	0	2	0	0	1	2	0	0	0	1.58496	1	1	sCY.novel_129	429050	0.19881
sCY.novel_129	LG12	+	5074434	5074456	2	0	1.58496	0	0	0	2	1.58496	1.58496	0	0	1	0	0	1.58496	0	0	0	novel0575	307224	-0.1341
[truncated: 881 more rows]

## Sheet: Table S10
Table S10 Expression level of grass carp miRNAs with different genomic context
							Expression (normalized count)
[truncated: 1,514 more rows]

[truncated: 1 more sheets: Table S11]
